# Supplementary material for: Sense of coherence and religion/spirituality: A systematic review and meta-analysis based on a methodical classification of instruments measuring religion/spirituality
Source: PLoS One. 2023 Aug 3;18(8):e0289203. doi: 10.1371/journal.pone.0289203 (PMC10399782; doi:10.1371/journal.pone.0289203)
Supplement: S5 Table — An Excel spreadsheet that includes the extracted data of all included studies according to the parameters we established in the paragraph “Coding of the included studies”. (XLSX) [file pone.0289203.s009.xlsx]

## Sheet: Tabelle1
serial_number	authors	year_of_publication	time_period	country	cultural_map	UN_geoscheme	study_type	study_design	survey_method	response_rate	sample_description	sample_type	major_life_event	health_status	type_of_disease	sample_size	size_group	women	men	diverse	gender_group	age ø	age SD	age range	age group	religious affiliation (in %)	religion group	R/S measure	classification of R/S measure	dominant R/S aspects	SOC measure	SOC item mean score	SOC strength	total SOC mean score	SOC range	SD SOC	R/S mean score	R/S score (range)	R/S score (SD)	correlation SOC-C and R/S	correlation SOC-MA and R/S	correlation of SOC-ME and R/S	correlation of total SOC and R/S	correlation method	level of significance	score of the 1st domain of the appraisal tool (range, 0 to 10)	score of the 2nd domain of the appraisal tool (range, 0 to 8)	score of the 3rd domain of the appraisal tool (range, 0 to 6)	total score of the appraisal tool (range, 0 to 24)
1	Abel et al.	2014	2012-2021	Australia	English speaking	Australia	article	cross-sectional	online, administered	NA	undergraduate psychology students (n = 63) and persons from social networking sites (n = 61)	students, population	no	non-clinical	no	124	middle	107	37	0	mostly women	25.75	7.90	17-53	18-30	Non-religious (67.5), Catholic (20.6), other Christian (3.2), other religious beliefs (8.7)	mostly Non-religious	Intrinsic Religiosity	R	Emotion, individual practice, way of life	NA	NA	NA	NA	NA	NA	13.34	NA	5.55	NA	NA	.090	NA	NA	NA	5	5	1	11
2	Aderhold et al.	2019	2012-2021	Germany	Protestant Europe	Western Europe	article	cross-sectional	administered	50.4 (252 of 500)	cancer patients	somatic patients	yes	clinical	cancer	251	middle	132	118	NA	mixed	59.10	13.70	19-86	31-60	Catholic (40.6), Protestant (37.5), none (17.5), other (2.4), missing (1.2), Muslim (0.8)	mostly Christian	Religious/Spiritual Coping	RS	Coping, God relationship, powerr, trust	SOC-13(13-91)	NA	NA	NA	NA	NA	2.61	NA	1.49	NA	NA	NA	.000	Spearman	ns	8	6	3	17
3	Ahmad	2012	2012-2021	USA	English speaking	Northern America	dissertation	cross-sectional	online	81 (completion rate)	South Asian American women	population	no	non-clinical	no	121	middle	121	0	0	women	NA	NA	18-60	31-60	Islam (69), Hinduism (13), no affiliation (7), Sikhism (6), Christianity (3), other (2)	mostly Muslim	Religion-Spirituality	R	Coping, efficacy	SOC-13(13-91)	4.56	moderate	59.26	NA	11.59	16.21	NA	6.77	.150	.080	.120	.150	Pearson	ns	10	6	3	19
4	Basson and Rothmann	2002	2000-2011	South Africa	West & South Asia	Southern Africa	article	cross-sectional	NA	NA	pharmacists	specific profession	no	non-clinical	no	67	small	NA	NA	NA	mixed	NA	NA	NA	NA	NA	NA	Turning to Religion	R	Coping, effort, frequency, God relationship, trust	SOC-29(29-203)	5.21	strong	151.21	NA	19.53	13.87	NA	2.75	.050	.170	.130	.130	Pearson	ns	1	6	2	9
5	Berger et al.	2016	2012-2021	Mexico (Austria)	Latin America	South America	article	cross-sectional	administered	NA	students from universities in Guadalajara	students	no	non-clinical	no	190	middle	99	91	0	mixed	23.52	4.91	17-45	18-30	Catholic (76), none (13), other (7), Protestant (3), Jewish (1)	mostly Christian	General Religiosity	RS	Emotion, God concept, God relationship	SOC-13(13-91)	NA	NA	NA	NA	NA	31.00	8-48	11.33	NA	NA	NA	.150	NA	p < .05	8	8	3	19
5	Berger et al.	2016	2012-2021	Mexico (Austria)	Latin America	South America	article	cross-sectional	administered	NA	students from universities in Guadalajara	students	no	non-clinical	no	190	middle	99	91	0	mixed	23.52	4.91	17-45	18-30	Catholic (76), none (13), other (7), Protestant (3), Jewish (1)	mostly Christian	Connectedness	S	Afterlife, belief, experience, mysticism	SOC-13(13-91)	NA	NA	NA	NA	NA	28.93	9-48	7.98	NA	NA	NA	-.050	NA	p < .05	8	8	3	19
5	Berger et al.	2016	2012-2021	Mexico (Austria)	Latin America	South America	article	cross-sectional	administered	NA	students from universities in Guadalajara	students	no	non-clinical	no	190	middle	99	91	0	mixed	23.52	4.91	17-45	18-30	Catholic (76), none (13), other (7), Protestant (3), Jewish (1)	mostly Christian	all measures (2)	RS, S	NA	SOC-13(13-91)	NA	NA	NA	NA	NA	NA	NA	NA	NA	NA	NA	.051	NA	p < .05	8	8	3	19
6	Bossick	2008	2000-2011	USA	English speaking	Northern America	dissertation	cross-sectional	online	86 (completion rate)	undergraduate and graduate college students and community members who experienced a traumatic event	students, mentally ill	no, yes	non-clinical	no	189	middle	NA	NA	0	mixed	NA	NA	NA	31-60	NA	mostly Christian	Quest Scale	RS	Development, intellect, quest	SOC-29(29-203)	4.40	moderate	127.90	NA	10.53	NA	NA	NA	NA	NA	NA	-.040	NA	ns	7	7	3	17
6	Bossick	2008	2000-2011	USA	English speaking	Northern America	dissertation	cross-sectional	online	86 (completion rate)	undergraduate and graduate college students and community members who did not experienced a traumatic event	students, population	no	non-clinical	no	86	small	NA	NA	0	mixed	NA	NA	NA	31-60	NA	mostly Christian	Quest Scale	RS	Development, intellect, quest	SOC-29(29-203)	4.40	moderate	128.37	NA	10.80	NA	NA	NA	NA	NA	NA	-.010	NA	ns	7	7	3	17
6	Bossick	2008	2000-2011	USA	English speaking	Northern America	dissertation	cross-sectional	online	86 (completion rate)	undergraduate and graduate college students and community members	students, population	no	non-clinical	no	276	middle	168	108	0	mixed	35.60	13.80	18-94	31-60	Christian (64.1), nonreligious/spiritual (14.5), nonreligious/agnostic/atheist (12.7), Jewish (2.9), other (2.2), Buddhist (1.4), Muslim (1.1), not reported (1.1)	mostly Christian	Quest Scale	RS	Development, intellect, quest	SOC-29(29-203)	NA	NA	NA	NA	NA	NA	NA	NA	NA	NA	NA	-.010	NS	ns	7	7	3	17
7	Bradbury et al.	2009	2000-2011	UK	English speaking	Northern Europe	article	cross-sectional	administered	NA	general non-undergraduate student population	students	no	non-clinical	no	130	middle	65	65	0	mixed	NA	NA	18-83	18-30	Non-Religious (71.4), Religious (28.6)	mostly non-religious	Intrinsic/Extrinsic Religiosity Scales	R	Centrality, individual practice, way of life	SOC-13(13-91)	4.79	moderate	62.29	23-91	12.32	16.85	0-46	8.61	NA	NA	NA	-.020	NA	ns	5	6	2	13
7	Bradbury et al.	2009	2000-2011	UK	English speaking	Northern Europe	article	cross-sectional	administered	NA	general non-undergraduate student population	students	no	non-clinical	no	130	middle	65	65	0	mixed	NA	NA	18-83	18-30	Non-Religious (71.4), Religious (28.6)	mostly non-religious	Revised Paranormal Beliefs Scale	N-S	Negative aspects	SOC-13(13-91)	4.79	moderate	62.29	23-91	12.32	59.53	22-117	22.48	NA	NA	NA	-.310	NA	p < .0005	5	6	2	13
7	Bradbury et al.	2009	2000-2011	UK	English speaking	Northern Europe	article	cross-sectional	administered	NA	general non-undergraduate student population	students	no	non-clinical	no	130	middle	65	65	0	mixed	NA	NA	18-83	18-30	Non-Religious (71.4), Religious (28.6)	mostly non-religious	Traditional Religious Beliefs	R	Afterlife, belief	SOC-13(13-91)	4.79	moderate	62.29	23-91	12.32	16.35	5-28	7.19	NA	NA	NA	-.220	NA	p < .05	5	6	2	13
7	Bradbury et al.	2009	2000-2011	UK	English speaking	Northern Europe	article	cross-sectional	administered	NA	general non-undergraduate student population	students	no	non-clinical	no	130	middle	65	65	0	mixed	NA	NA	18-83	18-30	Non-Religious (71.4), Religious (28.6)	mostly non-religious	all R measures (2)	R	NA	SOC-13(13-91)	4.79	moderate	62.29	23-91	NA	NA	NA	NA	NA	NA	NA	-.122	NA	NA	5	6	2	13
8	Brockhouse et al.	2011	2000-2011	UK	English speaking	Northern Europe	article	cross-sectional	online	8.2 (participation rate), 6.4 (completion rate)	registered therapists that had worked with trauma clients	specific profession	no	non-clinical	no	118	middle	80	38	0	mixed	45.97	11.67	27-73	31-60	NA	NA	Spiritual Change	RS/SR	Belief, development, understanding	SOC-13(13-91)	5.22	strong	67.89	NA	10.88	1.94	NA	2.36	NA	NA	NA	-.150	NA	ns	5	5	2	12
9	Büssing et al.	2013	2012-2021	Germany	Protestant Europe	Western Europe	article	cross-sectional	mail, online	43 (425 out of 998)	Catholic priests	religious officials	no	non-clinical	no	425	large	0	425	0	men	58.00	NA	NA	31-60	Catholic (100)	Christian	Spiritual Dryness	N-RS	Negative aspects	SOC-13(13-91)	4.84	moderate	62.90	26-86	10.00	6.20	0-18	3.70	NA	NA	NA	-.483	Pearson	p < .01	8	8	1	17
10	Büssing et al.	2016	2012-2021	Germany	Protestant Europe	Western Europe	article	cross-sectional	mail, online	36	Catholic priests	religious officials	no	non-clinical	no	3824	large	0	3824	0	men	NA	NA	NA	31-60	Catholic (100)	Christian	Daily Spiritual Experiences	RS	Awareness, emotion, experience, frequency, God concept, God relationship	SOC-13(13-91)	4.97	moderate	64.60	20-91	10.10	24.70	4-36	5.40	NA	NA	NA	.317	Spearman	p < .01	9	8	4	21
10	Büssing et al.	2016	2012-2021	Germany	Protestant Europe	Western Europe	article	cross-sectional	mail, online	36	Catholic priests	religious officials	no	non-clinical	no	3824	large	0	3824	0	men	NA	NA	NA	31-60	Catholic (100)	Christian	Spiritual Dryness	N-RS	Negative aspects	SOC-13(13-91)	4.97	moderate	64.60	20-91	10.10	2.20	1-5	.70	NA	NA	NA	-.339	Spearman	p < .01	9	8	4	21
11	Chamberlain and Zika	1988	1988-1999	Australia	English speaking	Australia	article	longitudinal	in-person, mail	NA	women having at least one child (≤5) and no paid employment outside the home	population	no	non-clinical	no	188	middle	188	0	0	women	29.00	4.10	NA	18-30	NA	NA	Intrinsic Religiosity	R	Centrality, frequency, God relationship, way of life	SOC-29(29-203)	NA	NA	NA	NA	NA	NA	NA	NA	.051	.103	.246*	.135	Pearson	NA	4	8	4	16
12	Conway-Phillips and Janusek	2014	2012-2021	USA	English speaking	Northern America	article	cross-sectional	in-person ,telephone ,mail	50 (group 1), 93 (group 2)	African American women	population	no	non-clinical	no	134	middle	134	0	0	women	57.00	8.40	NA	31-60	NA	NA	Spiritual Perspective Scale	S	Centrality, frequency, individual practice, way of life	SOC-29(29-203)	5.11	moderate	148.30	NA	27.52	53.33	NA	7.95	NA	NA	NA	.360	NA	p < .001	7	7	2	16
13	Curtis	2000	2000-2011	USA	English speaking	Northern America	dissertation	cross-sectional	administered, mail	48.3 (282 out of 584)	prostrate cancer patients	somatic patients	yes	clinical	cancer	277	middle	0	277	0	men	69.80	7.34	47-91	> 60	NA	NA	Duke University Religion Index	R	Centrality, frequency, way of life	SOC-13(13-91)	5.86	strong	76.24	34-91	10.21	12.81	5-27	6.35	NA	NA	NA	.180	Pearson	ns	7	7	3	17
13	Curtis	2000	2000-2011	USA	English speaking	Northern America	dissertation	cross-sectional	administered, mail	48.3 (282 out of 584)	prostrate cancer patients	somatic patients	yes	clinical	cancer	277	middle	0	277	0	men	69.80	7.34	47-91	> 60	NA	NA	Intrinsic Religiosity	R	Centrality, way of life	SOC-13(13-91)	5.86	strong	76.24	34-91	10.21	NA	NA	NA	NA	NA	NA	.200	Pearson	p < .01	7	7	3	17
13	Curtis	2000	2000-2011	USA	English speaking	Northern America	dissertation	cross-sectional	administered, mail	48.3 (282 out of 584)	prostrate cancer patients	somatic patients	yes	clinical	cancer	277	middle	0	277	0	men	69.80	7.34	47-91	> 60	NA	NA	all R measures (2)	R	NA	SOC-13(13-91)	5.86	strong	76.24	34-91	10.21	NA	NA	NA	NA	NA	NA	.190	Pearson	NA	7	7	3	17
14	DeBruyn	2001	2000-2011	USA	English speaking	Northern America	dissertation	cross-sectional	NA	NA	undergraduate students	students	no	non-clinical	no	463	large	190	269	NA	mixed	21	NA	18-68	18-30	religious affiliated (62.2)	heterogenous	Degree of Spirituality	S	Centrality, identity, meaning	SOC-29(29-203)	4.75	moderate	137.60	60-188	NA	NA	NA	NA	NA	NA	NA	.156	Pearson	p < .05	7	2	4	13
15	Delgado	2007	2000-2011	USA	English speaking	Northern America	article	cross-sectional	mail	26 (first step), 64 (2nd step)	COPD outpatients	somatic patients	yes	clinical	COPD	181	middle	84	97	0	mixed	NA	NA	30-87	31-60	Christian (93.7), Jewish (4), other (2)	mostly Christian	Spiritual Transcendence Scale	S	Emotion, individual practice, universality	SOC-13(13-91)	5.22	strong	67.90	21-90	15.10	87.50	55-112	11.30	NA	NA	NA	.271	Pearson	p < .01	9	8	3	20
16	Dezutter et al.	2010	2000-2011	Belgium	Catholic Europe	Western Europe	article	cross-sectional	mail	52	chronic pain patients who were members of a Flemish patient's association	somatic patients	no	clinical	chronic pain	207	middle	NA	NA	NA	mixed	52.64	11.64	22-93	31-60	Catholic (32), Christian (26), believer without church affiliantion (21), unbeliever/atheist (13), agnostic (4), other (4)	mostly Christian	Centrality of Religious Meaning System Scale	RS	Centrality, way of life	SOC-13(13-91)	4.02	weak	52.26	NA	NA	3.20	1-5	1.05	NA	NA	NA	.310	NA	p < .001	9	6	3	18
17	Diržytė et al.	2003	2000-2011	Lithuania	Catholic Europe	Northern Europe	article	cross-sectional	administered	NA	undergraduate students	students	no	non-clinical	no	132	middle	92	42	NA	mixed	NA	NA	18-27	18-30	NA	NA	Belief in punishing God	N-R	Negative aspects	SOC-13(13-91)	NA	NA	NA	NA	NA	NA	NA	NA	NA	NA	NA	-.426	Pearson	p < .01	3	3	2	8
18	Edwards and Besseling	2001	2000-2011	South Africa	West & South Asia	Southern Africa	article	cross-sectional	administered	75	workers at a sawmill in a small rural community	specific profession	no	non-clinical	no	51	small	27	24	0	mixed	38.60	10.40	NA	31-60	NA	NA	Religious Practice	R	Affiliation, churchiness, collective practice, frequency, organized religion	SOC-13(13-91)	4.74	moderate	61.66	34-86	12.10	3.11	0-5	1.45	NA	NA	NA	.410	Pearson	p < .01	9	5	4	18
19	Encarnacao et al.	2018	2012-2021	Portugal	Catholic Europe	Southern Europe	article	cross-sectional	NA	NA	people diagnosed with multiple sclerosis	somatic patients	yes	clinical	multiple sclerosis	251	middle	187	64	0	mixed	50.78	15.70	21-89	31-60	NA	NA	Spiritual Assessment Scale	R	Belief, emotion, God concept, God relationship, optimism	SOC-29(29-203)	4.51	moderate	130.86	58-202	27.05	79.60	37-105	12.98	NA	NA	NA	.194	Pearson	p < .01	6	6	4	16
19	Encarnacao et al.	2018	2012-2021	Portugal	Catholic Europe	Southern Europe	article	cross-sectional	NA	NA	people diagnosed with multiple sclerosis	somatic patients	yes	clinical	multiple sclerosis	251	middle	187	64	0	mixed	50.78	15.70	21-89	31-60	NA	NA	Personal Faith	R	Belief, emotion, God concept, God relationship, optimism, trust, universality	SOC-29(29-203)	4.51	moderate	130.86	58-202	27.05	NA	NA	NA	NA	NA	NA	.025	Pearson	ns	6	6	4	16
19	Encarnacao et al.	2018	2012-2021	Portugal	Catholic Europe	Southern Europe	article	cross-sectional	NA	NA	people diagnosed with multiple sclerosis	somatic patients	yes	clinical	multiple sclerosis	251	middle	187	64	0	mixed	50.78	15.70	21-89	31-60	NA	NA	Religious Practice	R	Collective Practice, coping, emotion, God relationship, individual practice, organized religion, social support	SOC-29(29-203)	4.51	moderate	130.86	58-202	27.05	NA	NA	NA	NA	NA	NA	-.009	Pearson	ns	6	6	4	16
19	Encarnacao et al.	2018	2012-2021	Portugal	Catholic Europe	Southern Europe	article	cross-sectional	NA	NA	people diagnosed with multiple sclerosis	somatic patients	yes	clinical	multiple sclerosis	251	middle	187	64	0	mixed	50.78	15.70	21-89	31-60	NA	NA	Spiritual Contentment	R	God concept, God relationship, optimism, trust	SOC-29(29-203)	4.51	moderate	130.86	58-202	27.05	NA	NA	NA	NA	NA	NA	.469	Pearson	p < .01	6	6	4	16
19	Encarnacao et al.	2018	2012-2021	Portugal	Catholic Europe	Southern Europe	article	cross-sectional	NA	NA	people diagnosed with multiple sclerosis	somatic patients	yes	clinical	multiple sclerosis	251	middle	187	64	0	mixed	50.78	15.70	21-89	31-60	NA	NA	Spiritual Suffering	S	Connectedness, coping, emotion	SOC-29(29-203)	4.51	moderate	130.86	58-202	27.05	NA	NA	NA	.170	.170	.180	.177	Pearson	p = .004-.007	6	6	4	16
19	Encarnacao et al.	2018	2012-2021	Portugal	Catholic Europe	Southern Europe	article	cross-sectional	NA	NA	people diagnosed with multiple sclerosis	somatic patients	yes	clinical	multiple sclerosis	251	middle	187	64	0	mixed	50.78	15.70	21-89	31-60	NA	NA	all measures (2)	R, S	NA	SOC-29(29-203)	4.51	moderate	130.86	58-202	27.05	NA	NA	NA	NA	NA	NA	.186	Pearson	NA	6	6	4	16
20	Fernández-Martínez et al.	2019	2012-2021	Spain	Catholic Europe	Southern Europe	article	cross-sectional	NA	NA	students taking a degree in nursing	students	no	non-clinical	no	463	large	374	89	0	mostly women	20.96	NA	NA	18-30	NA	NA	Turning to Religion (short)	RS/SR	Coping, frequency, individual practice	SOC-13(13-91)	4.59	moderate	59.73	NA	11.45	.78	NA	1.33	NA	NA	NA	.019	Pearson	ns	4	5	3	12
21	Ferreira et al.	2020	2012-2021	Brazil	Latin America	South America	article	cross-sectional	NA	NA	adults aged 20 years or older	population	no	non-clinical	no	1095	large	787	308	0	mixed	NA	NA	20-60+	31-60	NA	NA	Spiritual Involvement and Beliefs Scale	S	Frequency, individual practice	SOC-13(13-91)	5.03	moderate	65.40	NA	16.86	69.98	NA	10.85	NA	NA	NA	.168	Pearson	NA	6	6	0	12
22	Forstmeier et al.	2009	2000-2011	Switzerland	Protestant Europe	Western Europe	article	cross-sectional	administered	NA	former child soldiers of WWII	population	yes	non-clinical	no	103	middle	1	102	0	mostly men	78.80	1.30	na	> 60	NA	NA	Spiritual Change	RS/SR	Belief, development, understanding	SOC-29(29-203)	5.28	strong	153.13	NA	21.77	NA	NA	NA	.010	.000	.160	.060	NA	ns	5	6	2	13
23	Gabrielsen et al.	2012	2012-2021	Norway	Protestant Europe	Northern Europe	article	cross-sectional	administered	100	pupils from high schools	students	no	non-clinical	no	244	middle	153	91	0	mixed	17.00	NA	15-19	< 18	NA	NA	Religion	RS	Afterlife, belief, centrality, God concept	SOC-13(13-91)	4.12	weak	53.60	NA	10.13	NA	NA	NA	NA	NA	NA	.051	NA	NA	6	6	2	14
24	Gabrielsen et al.	2013	2012-2021	Norway	Protestant Europe	Northern Europe	article	cross-sectional	mail	50	pupils and young people with mental health problems	students, mentally ill	no	non-clinical (244) and clinical (54)	no, mental health problems	298	middle	192	106	0	mixed	NA	NA	15-19	< 18	NA	NA	Religion	RS	Afterlife, belief, centrality, God concept	SOC-13(13-91)	3.99	weak	51.90	NA	10.75	2.75	NA	1.37	.120*	NA	NA	.050	NA	p < .05	4	5	1	10
25	Gavulic	2018	2012-2021	USA	English speaking	Northern America	dissertation	cross-sectional	online	NA	general population who has experienced suffering	population	no	non-clinical	no	460	large	293	167	0	mixed	39.00	NA	18-82	31-60	NA	NA	Awareness	R	Awareness, communication, experience, God concept, God relationship, influence	SOC-29(29-203)	4.48	moderate	130.04	52-195	NA	NA	NA	NA	NA	NA	NA	.271	NA	NA	7	6	1	14
25	Gavulic	2018	2012-2021	USA	English speaking	Northern America	dissertation	cross-sectional	online	NA	general population who has experienced suffering	population	no	non-clinical	no	460	large	293	167	0	mixed	39.00	NA	18-82	31-60	NA	NA	Disappointment	N-R	Negative aspects	SOC-29(29-203)	4.48	moderate	130.04	52-195	NA	NA	NA	NA	NA	NA	NA	-.482	NA	NA	7	6	1	14
25	Gavulic	2018	2012-2021	USA	English speaking	Northern America	dissertation	cross-sectional	online	NA	general population who has experienced suffering	population	no	non-clinical	no	460	large	293	167	0	mixed	39.00	NA	18-82	31-60	NA	NA	Realistic Acceptance	R	Effort, emotion, God concept, God relationship, quest, trust	SOC-29(29-203)	4.48	moderate	130.04	52-195	NA	NA	NA	NA	NA	NA	NA	.334	NA	NA	7	6	1	14
25	Gavulic	2018	2012-2021	USA	English speaking	Northern America	dissertation	cross-sectional	online	NA	general population who has experienced suffering	population	no	non-clinical	no	460	large	293	167	0	mixed	39.00	NA	18-82	31-60	NA	NA	Instability	N-R	Negative aspects	SOC-29(29-203)	4.48	moderate	130.04	52-195	NA	NA	NA	NA	NA	NA	NA	-.562	NA	NA	7	6	1	14
25	Gavulic	2018	2012-2021	USA	English speaking	Northern America	dissertation	cross-sectional	online	NA	general population who has experienced suffering	population	no	non-clinical	no	460	large	293	167	0	mixed	39.00	NA	18-82	31-60	NA	NA	Grandiosity	R	Efficacy, God concept, God relationship, grandiosity, individual practice, self-image	SOC-29(29-203)	4.48	moderate	130.04	52-195	NA	NA	NA	NA	NA	NA	NA	-.078	NA	NA	7	6	1	14
25	Gavulic	2018	2012-2021	USA	English speaking	Northern America	dissertation	cross-sectional	online	NA	general population who has experienced suffering	population	no	non-clinical	no	460	large	293	167	0	mixed	39.00	NA	18-82	31-60	NA	NA	Impression Management	R	Centrality, churchiness, emotion, frequency, grandiosity, individual practice, organized religion, prosociality, self-image	SOC-29(29-203)	4.48	moderate	130.04	52-195	NA	NA	NA	NA	NA	NA	NA	.224	NA	NA	7	6	1	14
25	Gavulic	2018	2012-2021	USA	English speaking	Northern America	dissertation	cross-sectional	online	NA	general population who has experienced suffering	population	no	non-clinical	no	460	large	293	167	0	mixed	39.00	NA	18-82	31-60	NA	NA	all positive R measures (4)	R	NA	SOC-29(29-203)	4.48	moderate	130.04	52-195	NA	NA	NA	NA	NA	NA	NA	.192	NA	NA	7	6	1	14
25	Gavulic	2018	2012-2021	USA	English speaking	Northern America	dissertation	cross-sectional	online	NA	general population who has experienced suffering	population	no	non-clinical	no	460	large	293	167	0	mixed	39.00	NA	18-82	31-60	NA	NA	all negative R measures (2)	R	NA	SOC-29(29-203)	4.48	moderate	130.04	52-195	NA	NA	NA	NA	NA	NA	NA	-.524	NA	NA	7	6	1	14
25	Gavulic	2018	2012-2021	USA	English speaking	Northern America	dissertation	cross-sectional	online	NA	general population who has experienced suffering	population	no	non-clinical	no	460	large	293	167	0	mixed	39.00	NA	18-82	31-60	NA	NA	all emotion measures (2)	R	Emotion	SOC-29(29-203)	4.48	moderate	130.04	52-195	NA	NA	NA	NA	NA	NA	NA	.275	NA	NA	7	6	1	14
25	Gavulic	2018	2012-2021	USA	English speaking	Northern America	dissertation	cross-sectional	online	NA	general population who has experienced suffering	population	no	non-clinical	no	460	large	293	167	0	mixed	39.00	NA	18-82	31-60	NA	NA	all God relationship measures (3)	R	God relationship	SOC-29(29-203)	4.48	moderate	130.04	52-195	NA	NA	NA	NA	NA	NA	NA	.177	NA	NA	7	6	1	14
26	Ghazinour et al.	2004	2000-2011	Iran (Sweden)	African-Islamic	Southern Asia	article	cross-sectional	in-person	NA	Iranian refugees resettled in Sweden treated in a psychiatric hospital (n = 50) and not in any treatment (n = 50)	refugees, mentally ill	yes	non-clinical (50) and clinical (50)	no, mental health problems	100	middle	34	66	0	mixed	37.06	7.20	NA	31-60	NA	mostly Muslim	Spirituality	SR	Belief, coping, meaning	SOC-29(29-203)	4.02	weak	116.66	NA	NA	59.49	NA	NA	.720	.740	.750	.730	Pearson	p < .001	5	6	1	12
27	Gibson	2000	2000-2011	USA	English speaking	Northern America	dissertation	cross-sectional	in-person, mail	77 (clinic sample), 73 (sample from organizations)	African American breast cancer survivors	somatic patients	yes	non-clinical	cancer	162	middle	162	0	0	women	56.50	12.80	31-85	31-60	Protestant (82), none (9), other (6), Catholic (3)	mostly Christian	Spiritual Perspective Scale	S	Centrality, frequency, individual practice, way of life	SOC-13(13-91)	5.23	strong	67.99	28-85	NA	5.67	2.5-6.0	NA	NA	NA	NA	.160	Spearman	p < .05	9	8	4	21
29	Goulding	2004	2000-2011	Sweden	Protestant Europe	Northern Europe	article	cross-sectional	administered	NA	undergraduate psychology students	students	no	non-clinical	no	88	small	70	16	NA	mostly women	25.90	7.30	18-52	18-30	NA	NA	Australian Sheep-Goat Scale	S	Experience, extraordinary perception, paranormal beliefs	SOC-29(29-203)	4.72	moderate	136.80	62-173	19.50	15.10	0-33	8.60	NA	NA	NA	.183	Pearson	.087	5	4	4	13
30	Goulding	2005	2000-2011	Sweden	Protestant Europe	Northern Europe	article	cross-sectional	mail	81 (129 of 160)	paranormal believers and experients	population	no	non-clinical	no	129	middle	106	23	0	mostly women	46.80	13.10	21-85	31-60	NA	NA	Australian Sheep-Goat Scale	S	Experience, extraordinary perception, paranormal beliefs	SOC-29(29-203)	5.00	moderate	145.00	96-196	20.90	2.40	-1.3-6.2	1.50	NA	NA	NA	.013	Pearson	.887	4	4	2	10
31	Hammer et al.	2013	2012-2021	USA	English speaking	Northern America	article	longitudinal	online	NA	Atheist military personnel and veterans as well as Atheist and Christian civilians	specific profession, population	no	non-clinical	no	1530	large	445	1057	NA	mixed	33.93	NA	NA	31-60	Atheist (80.8), Christian (19.2)	mostly Atheist	Original Spiritual Fitness Scale	S	Belief, meaning	SOC-13(13-91)	4.94	moderate	NA	NA	NA	NA	NA	NA	NA	NA	NA	.373	NA	NA	10	8	2	20
31	Hammer et al.	2013	2012-2021	USA	English speaking	Northern America	article	longitudinal	online	NA	Atheist civilians	population	no	non-clinical	no	789	large	182	604	NA	mostly men	36.35	13.20	NA	31-60	Atheist (100)	Atheist	Original Spiritual Fitness Scale	S	Belief, meaning	SOC-13(13-91)	4.94	moderate	NA	NA	NA	2.71	NA	.92	NA	NA	NA	.320	NA	NA	10	8	2	20
31	Hammer et al.	2013	2012-2021	USA	English speaking	Northern America	article	longitudinal	online	NA	Atheist military personnel and veterans	specific profession	no	non-clinical	no	448	large	43	384	NA	mostly men	39.45	12.76	NA	31-60	Atheist (100)	Atheist	Original Spiritual Fitness Scale	S	Belief, meaning	SOC-13(13-91)	5.11	moderate	NA	NA	NA	2.77	NA	.91	NA	NA	NA	.320	NA	NA	10	8	2	20
31	Hammer et al.	2013	2012-2021	USA	English speaking	Northern America	article	longitudinal	online	NA	Christian civilians	population	no	non-clinical	no	293	middle	220	69	NA	mostly women	18.95	1.88	NA	18-30	Christian (100)	Christian	Original Spiritual Fitness Scale	S	Belief, meaning	SOC-13(13-91)	4.94	moderate	NA	NA	NA	3.86	NA	.70	NA	NA	NA	.470	NA	NA	10	8	2	20
32	Herbst et al.	2007	2000-2011	South Africa	West & South Asia	Southern Africa	article	cross-sectional	administered	NA	married working mothers	population	no	non-clinical	no	120	middle	120	0	0	women	NA	NA	mainly 31-40	31-60	NA	NA	Turning to Religion	R	Coping, effort, frequency, God relationship, trust	SOC-29(29-203)	4.63	moderate	134.26	NA	23.35	13.34	NA	3.23	-.020	.090	.190	.090	NA	ns	6	6	1	13
33	Hossack	1997	1988-1999	Canada	English speaking	Northern America	dissertation	cross-sectional	administered	NA	religiously homogenous sample of undergraduate students	students	no	non-clinical	no	169	middle	NA	NA	NA	mixed	NA	NA	NA	NA	NA	NA	Religious Maturity Scale	RS	Autonomy, development, intellect, quest, truth	SOC-29(29-203)	NA	NA	NA	NA	NA	3.28	NA	.48	-.080	-.010	.030	-.030	NA	ns	6	6	4	16
33	Hossack	1997	1988-1999	Canada	English speaking	Northern America	dissertation	cross-sectional	administered	NA	religiously homogenous sample of undergraduate students	students	no	non-clinical	no	169	middle	NA	NA	NA	mixed	NA	NA	NA	NA	NA	NA	Intrinsic Orientation	R	Centrality, churchiness, collective practice, intellect	SOC-29(29-203)	NA	NA	NA	NA	NA	3.59	NA	.73	.000	.100	.210*	.110	NA	p < .01	6	6	4	16
33	Hossack	1997	1988-1999	Canada	English speaking	Northern America	dissertation	cross-sectional	administered	NA	religiously homogenous sample of undergraduate students	students	no	non-clinical	no	169	middle	NA	NA	NA	mixed	NA	NA	NA	NA	NA	NA	Extrinsic Orientation	R	Churchiness, coping, individual practice, social interaction, organized religion, social support	SOC-29(29-203)	NA	NA	NA	NA	NA	2.86	NA	.58	-.120	-.110	-.020	-.100	NA	ns	6	6	4	16
33	Hossack	1997	1988-1999	Canada	English speaking	Northern America	dissertation	cross-sectional	administered	NA	religiously homogenous sample of undergraduate students	students	no	non-clinical	no	169	middle	NA	NA	NA	mixed	NA	NA	NA	NA	NA	NA	Religion as a Means	R	Centrality, churchiness, development, socialization	SOC-29(29-203)	NA	NA	NA	NA	NA	3.60	NA	.56	.030	.100	.210*	.120	NA	p < .01	6	6	4	16
33	Hossack	1997	1988-1999	Canada	English speaking	Northern America	dissertation	cross-sectional	administered	NA	religiously homogenous sample of undergraduate students	students	no	non-clinical	no	169	middle	NA	NA	NA	mixed	NA	NA	NA	NA	NA	NA	Religion as an End	R	Centrality, identity	SOC-29(29-203)	NA	NA	NA	NA	NA	3.88	NA	.65	.010	-.040	.100	.020	NA	ns	6	6	4	16
33	Hossack	1997	1988-1999	Canada	English speaking	Northern America	dissertation	cross-sectional	administered	NA	religiously homogenous sample of undergraduate students	students	no	non-clinical	no	169	middle	NA	NA	NA	mixed	NA	NA	NA	NA	NA	NA	Religion as a Quest	R	Autonomy, development, quest	SOC-29(29-203)	NA	NA	NA	NA	NA	2.84	NA	.62	-.200*	-.120	-.110	-.160	NA	* p < .01 ** p <.05	6	6	4	16
33	Hossack	1997	1988-1999	Canada	English speaking	Northern America	dissertation	cross-sectional	administered	NA	religiously homogenous sample of undergraduate students	students	no	non-clinical	no	169	middle	NA	NA	NA	mixed	NA	NA	NA	NA	NA	NA	all measures (6)	R, RS	NA	SOC-29(29-203)	NA	NA	NA	NA	NA	NA	NA	NA	-.061	-.013	.071	.003	NA	NA	6	6	4	16
33	Hossack	1997	1988-1999	Canada	English speaking	Northern America	dissertation	cross-sectional	administered	NA	religiously homogenous sample of undergraduate students	students	no	non-clinical	no	169	middle	NA	NA	NA	mixed	NA	NA	NA	NA	NA	NA	all R measures (5)	R	NA	SOC-29(29-203)	NA	NA	NA	NA	NA	NA	NA	NA	NA	NA	NA	.054	NA	NA	6	6	4	16
33	Hossack	1997	1988-1999	Canada	English speaking	Northern America	dissertation	cross-sectional	administered	NA	religiously homogenous sample of undergraduate students	students	no	non-clinical	no	169	middle	NA	NA	NA	mixed	NA	NA	NA	NA	NA	NA	all individual practice measures (2)	R	NA	SOC-29(29-203)	NA	NA	NA	NA	NA	NA	NA	NA	NA	NA	NA	.005	NA	NA	6	6	4	16
33	Hossack	1997	1988-1999	Canada	English speaking	Northern America	dissertation	cross-sectional	administered	NA	religiously homogenous sample of undergraduate students	students	no	non-clinical	no	169	middle	NA	NA	NA	mixed	NA	NA	NA	NA	NA	NA	all development measures (3)	R	NA	SOC-29(29-203)	NA	NA	NA	NA	NA	NA	NA	NA	NA	NA	NA	-.023	NA	NA	6	6	4	16
33	Hossack	1997	1988-1999	Canada	English speaking	Northern America	dissertation	cross-sectional	administered	NA	religiously homogenous sample of undergraduate students	students	no	non-clinical	no	169	middle	NA	NA	NA	mixed	NA	NA	NA	NA	NA	NA	all centrality measures (2)	R	NA	SOC-29(29-203)	NA	NA	NA	NA	NA	NA	NA	NA	NA	NA	NA	.071	NA	NA	6	6	4	16
34	Israelashvili et al.	2011	2000-2011	Israel	West & South Asia	Western Asia	article	cross-sectional	administered	NA	Druze students at Israeli universities	students	no	non-clinical	no	93	small	61	32	0	mixed	NA	NA	18-55	18-30	Druze (100)	Druze	Religiosity	R	NA	SOC-29(29-203)	4.70	moderate	NA	NA	NA	53.13	NA	5.02	NA	NA	NA	-.180	Pearson	ns	6	6	2	14
34	Israelashvili et al.	2011	2000-2011	Israel	West & South Asia	Western Asia	article	cross-sectional	administered	NA	Jewish students at Israeli universities	students	no	non-clinical	no	100	middle	78	22	0	mixed	NA	NA	18-55	18-30	Jewish (100)	Jewish	Religiosity	R	NA	SOC-29(29-203)	5.01	moderate	NA	NA	NA	47.02	NA	6.56	NA	NA	NA	-.070	Pearson	ns	6	6	2	14
34	Israelashvili et al.	2011	2000-2011	Israel	West & South Asia	Western Asia	article	cross-sectional	administered	NA	Druze and Jewish students at Israeli universities	students	no	non-clinical	no	193	middle	139	54	0	mixed	NA	NA	18-55	18-30	Jewish (51.8), Druze (48.2)	heterogenous	Religiosity	R	NA	SOC-29(29-203)	NA	moderate	NA	NA	NA	NA	NA	NA	NA	NA	NA	-.126	Pearson	NA	6	6	2	14
35	Johnson-Migalski	2006	2000-2011	USA	English speaking	Northern America	dissertation	cross-sectional	administered, in-person	NA	medically stable (n = 21) and medically unstable (n = 15) elderly	somatic patients	no	non-clinical (21) and clinical (15)	NA	12	small	0	12	0	men	NA	NA	NA	NA	NA	NA	Daily Spiritual Experiences	SR	Afterlife, belief, experience, mysticism	SOC-29(29-203)	NA	NA	NA	NA	NA	NA	NA	NA	.150	.080	.240	.180	NA	ns	4	4	3	11
35	Johnson-Migalski	2006	2000-2011	USA	English speaking	Northern America	dissertation	cross-sectional	administered, in-person	NA	medically stable (n = 21) and medically unstable (n = 15) elderly	somatic patients	no	non-clinical (21) and clinical (15)	NA	12	small	0	12	0	men	NA	NA	NA	NA	NA	NA	Beliefs and Values	RS	Belief, emotion, God concept, God relationship, idealism, prosociality	SOC-29(29-203)	NA	NA	NA	NA	NA	NA	NA	NA	.280	.220	.170	.250	NA	ns	4	4	3	11
35	Johnson-Migalski	2006	2000-2011	USA	English speaking	Northern America	dissertation	cross-sectional	administered, in-person	NA	medically stable (n = 21) and medically unstable (n = 15) elderly	somatic patients	no	non-clinical (21) and clinical (15)	NA	12	small	0	12	0	men	NA	NA	NA	NA	NA	NA	Religious Commitment	R	Centrality, churchiness	SOC-29(29-203)	NA	NA	NA	NA	NA	NA	NA	NA	.030	-.020	.180	.050	NA	ns	4	4	3	11
35	Johnson-Migalski	2006	2000-2011	USA	English speaking	Northern America	dissertation	cross-sectional	administered, in-person	NA	medically stable (n = 21) and medically unstable (n = 15) elderly	somatic patients	no	non-clinical (21) and clinical (15)	NA	12	small	0	12	0	men	NA	NA	NA	NA	NA	NA	all measures (3)	R	Centrality, churchiness	SOC-29(29-203)	NA	NA	NA	NA	NA	NA	NA	NA	.030	-.020	.180	.160	NA	ns	4	4	3	11
35	Johnson-Migalski	2006	2000-2011	USA	English speaking	Northern America	dissertation	cross-sectional	administered, in-person	NA	medically stable (n = 21) and medically unstable (n = 15) elderly	somatic patients	no	non-clinical (21) and clinical (15)	NA	36	small	24	12	0	mixed	NA	NA	NA	NA	NA	NA	Daily Spiritual Experiences	SR	Afterlife, belief, experience, mysticism	SOC-29(29-203)	NA	NA	NA	NA	NA	NA	NA	NA	-.170	.210	.410*	.300	NA	p < .05	4	4	3	11
35	Johnson-Migalski	2006	2000-2011	USA	English speaking	Northern America	dissertation	cross-sectional	administered, in-person	NA	medically stable (n = 21) and medically unstable (n = 15) elderly	somatic patients	no	non-clinical (21) and clinical (15)	NA	36	small	24	12	0	mixed	NA	NA	NA	NA	NA	NA	Beliefs and Values	RS	Belief, emotion, God concept, God relationship, idealism, prosociality	SOC-29(29-203)	NA	NA	NA	NA	NA	NA	NA	NA	.170	.310	.280	.290	NA	ns	4	4	3	11
35	Johnson-Migalski	2006	2000-2011	USA	English speaking	Northern America	dissertation	cross-sectional	administered, in-person	NA	medically stable (n = 21) and medically unstable (n = 15) elderly	somatic patients	no	non-clinical (21) and clinical (15)	NA	36	small	24	12	0	mixed	NA	NA	NA	NA	NA	NA	Religious Commitment	R	Centrality, churchiness	SOC-29(29-203)	NA	NA	NA	NA	NA	NA	NA	NA	-.010	.040	.260	.110	NA	ns	4	4	3	11
35	Johnson-Migalski	2006	2000-2011	USA	English speaking	Northern America	dissertation	cross-sectional	administered, in-person	NA	medically stable (n = 21) and medically unstable (n = 15) elderly	somatic patients	no	non-clinical (21) and clinical (15)	NA	36	small	24	12	0	mixed	NA	NA	NA	NA	NA	NA	all measures (3)	SR, RS, R	NA	SOC-29(29-203)	NA	NA	NA	NA	NA	NA	NA	NA	-.003	.192	.323	.238	NA	NA	4	4	3	11
35	Johnson-Migalski	2006	2000-2011	USA	English speaking	Northern America	dissertation	cross-sectional	administered, in-person	NA	medically stable (n = 21) and medically unstable (n = 15) elderly	somatic patients	no	non-clinical (21) and clinical (15)	NA	24	small	24	0	0	women	NA	NA	NA	NA	NA	NA	Daily Spiritual Experiences	SR	Afterlife, belief, experience, mysticism	SOC-29(29-203)	NA	NA	NA	NA	NA	NA	NA	NA	.270	.330	.580*	.440	NA	*p < .05 **p < .01	4	4	3	11
35	Johnson-Migalski	2006	2000-2011	USA	English speaking	Northern America	dissertation	cross-sectional	administered, in-person	NA	medically stable (n = 21) and medically unstable (n = 15) elderly	somatic patients	no	non-clinical (21) and clinical (15)	NA	24	small	24	0	0	women	NA	NA	NA	NA	NA	NA	Beliefs and Values	RS	Belief, emotion, God concept, God relationship, idealism, prosociality	SOC-29(29-203)	NA	NA	NA	NA	NA	NA	NA	NA	.150	.410*	.390	.360	NA	ns	4	4	3	11
35	Johnson-Migalski	2006	2000-2011	USA	English speaking	Northern America	dissertation	cross-sectional	administered, in-person	NA	medically stable (n = 21) and medically unstable (n = 15) elderly	somatic patients	no	non-clinical (21) and clinical (15)	NA	24	small	24	0	0	women	NA	NA	NA	NA	NA	NA	Religious Commitment	R	Centrality, churchiness	SOC-29(29-203)	NA	NA	NA	NA	NA	NA	NA	NA	.070	.100	.350	.190	NA	ns	4	4	3	11
35	Johnson-Migalski	2006	2000-2011	USA	English speaking	Northern America	dissertation	cross-sectional	administered, in-person	NA	medically stable (n = 21) and medically unstable (n = 15) elderly	somatic patients	no	non-clinical (21) and clinical (15)	NA	24	small	24	0	0	women	NA	NA	NA	NA	NA	NA	all measures (3)	R	Centrality, churchiness	SOC-29(29-203)	NA	NA	NA	NA	NA	NA	NA	NA	.070	.100	.350	.330	NA	ns	4	4	3	11
36	Kerksieck et al.	2016	2012-2021	Germany	Protestant Europe	Western Europe	article	cross-sectional	mail	41	participants from all Catholic pastoral vocational groups	religious officials	no	non-clinical	no	8594	large	2157	6437	0	mostly men	NA	NA	NA	NA	Catholic (100)	Christian	Reliance on God's help	RS	Coping, God concept, God relationship, optimism, trust	SOC-13(13-91)	5.01	moderate	65.09	NA	9.84	4.35	NA	.56	NA	NA	NA	.237	Pearson	p < .01	10	6	4	20
36	Kerksieck et al.	2016	2012-2021	Germany	Protestant Europe	Western Europe	article	cross-sectional	mail	41	participants from all Catholic pastoral vocational groups	religious officials	no	non-clinical	no	8594	large	2157	6437	0	mostly men	NA	NA	NA	NA	Catholic (100)	Christian	Daily Spiritual Experiences	SR	Afterlife, belief, experience, mysticism	SOC-13(13-91)	5.01	moderate	65.09	NA	9.84	4.13	NA	.84	NA	NA	NA	.310	Pearson	p < .01	10	6	4	20
36	Kerksieck et al.	2016	2012-2021	Germany	Protestant Europe	Western Europe	article	cross-sectional	mail	41	participants from all Catholic pastoral vocational groups	religious officials	no	non-clinical	no	8594	large	2157	6437	0	mostly men	NA	NA	NA	NA	Catholic (100)	Christian	all measures (2)	RS, SR	NA	SOC-13(13-91)	5.01	moderate	65.09	NA	9.84	NA	NA	NA	NA	NA	NA	.274	Pearson	NA	10	6	4	20
37	Khanjani et al.	2012	2012-2021	Iran	African-Islamic	Southern Asia	article	longitudinal	administered, mail	76.7	family caregivers of patients with breast cancer	population	yes	non-clinical	no	115	middle	69	46	0	mixed	40.10	13.40	NA	31-60	NA	mostly Muslim	Spiritual Perspective Scale	S	Centrality, frequency, individual practice, way of life	SOC-13(13-91)	4.75	moderate	61.7 0	NA	13.30	50.70	NA	6.60	NA	NA	NA	.230	Pearson	p < .05	10	7	3	20
37	Khanjani et al.	2012	2012-2021	Iran	African-Islamic	Southern Asia	article	longitudinal	administered, mail	76.7	family caregivers of patients with breast cancer	population	yes	non-clinical	no	115	middle	69	46	0	mixed	40.10	13.40	NA	31-60	NA	mostly Muslim	Negative Religious Coping	N-R	Negative aspects	SOC-13(13-91)	4.75	moderate	61.7 0	NA	13.30	12.00	NA	4.90	NA	NA	NA	-.310	Pearson	p < .01	10	7	3	20
37	Khanjani et al.	2012	2012-2021	Iran	African-Islamic	Southern Asia	article	longitudinal	administered, mail	76.7	family caregivers of patients with breast cancer	population	yes	non-clinical	no	115	middle	69	46	0	mixed	40.10	13.40	NA	31-60	NA	mostly Muslim	Positive Religious Coping	R	Coping, effort, God concept, God relationship, individual practice	SOC-13(13-91)	4.75	moderate	61.7 0	NA	13.30	22.70	NA	4.40	NA	NA	NA	.070	Pearson	ns	10	7	3	20
37	Khanjani et al.	2012	2012-2021	Iran	African-Islamic	Southern Asia	article	longitudinal	administered, mail	76.7	family caregivers of patients with breast cancer	population	yes	non-clinical	no	115	middle	69	46	0	mixed	40.10	13.40	NA	31-60	NA	mostly Muslim	all positive measures (2)	S, R	NA	SOC-13(13-91)	4.75	moderate	61.7 0	NA	NA	NA	NA	NA	NA	NA	NA	.152	Pearson	NA	10	7	3	20
38	Kibour	2002	2000-2011	Ethiopia (USA)	African-Islamic	Eastern Africa	dissertation	cross-sectional	NA	NA	Ethiopians living in the United States	migrants	no	non-clinical	no	91	small	54	36	NA	mixed	36.00	13.86	NA	31-60	Christian/Orthodox (69), Christian/Pentecostal (10), Muslim (3), Noone (3), Christian/Catholic (2), not religious but spiritual (1)	mostly Christian	Religiosity	R	Collective practice, frequency, identity, organized religion	SOC-29(29-203)	4.26	moderate	123.59	NA	NA	NA	NA	NA	NA	NA	NA	-.126	Pearson	ns	6	2	2	10
39	Kim et al.	2020	2012-2021	USA	English speaking	Northern America	article	cross-sectional	online	NA	caregiving partners of MS patients	population	yes	non-clinical	no	315	large	82	230	NA	mixed	61.79	NA	26-96	> 60	NA	NA	Spirituality	RS	Coping, efficacy, frequency	SOC-13(13-91)	NA	NA	NA	NA	NA	NA	NA	NA	.103	.100	.196**	.147	NA	ns	7	5	2	14
40	Kohls et al.	2008	2000-2011	Germany/Switzerland	Protestant Europe	Western Europe	article	longitudinal	mail, in-person, telephone interview	63.34 (retest)	persons recruited from spiritually interested groups	population, NA	no	non-clinical (655) and clinical (56)	NA	711	large	500	210	1	mixed	40.00	13.50	NA	31-60	Protestant (36), Catholic (30), no denomination (29), other (2), free churches (2), Buddhist (1)	mostly Christian	Positive Spiritual Experiences	S	Awareness, experience, extraordinary perception	SOC-13(13-91)	NA	NA	NA	NA	NA	NA	NA	NA	NA	NA	NA	.070	Pearson	ns	7	7	2	16
40	Kohls et al.	2008	2000-2011	Germany/Switzerland	Protestant Europe	Western Europe	article	longitudinal	mail, in-person, telephone interview	63.34 (retest)	persons recruited from spiritually interested groups	population, NA	no	non-clinical (655) and clinical (56)	NA	711	large	500	210	1	mixed	40.00	13.50	NA	31-60	Protestant (36), Catholic (30), no denomination (29), other (2), free churches (2), Buddhist (1)	mostly Christian	Transpersonal Trust	SR	Connectedness, self-transcendence, trust	SOC-13(13-91)	NA	NA	NA	NA	NA	NA	NA	NA	NA	NA	NA	.120	Pearson	p < .01	7	7	2	16
40	Kohls et al.	2008	2000-2011	Germany/Switzerland	Protestant Europe	Western Europe	article	longitudinal	mail, in-person, telephone interview	63.34 (retest)	persons recruited from spiritually interested groups	population, NA	no	non-clinical (655) and clinical (56)	NA	711	large	500	210	1	mixed	40.00	13.50	NA	31-60	Protestant (36), Catholic (30), no denomination (29), other (2), free churches (2), Buddhist (1)	mostly Christian	Psychopathology	N-S	Negative aspects	SOC-13(13-91)	NA	NA	NA	NA	NA	NA	NA	NA	NA	NA	NA	-.290	Pearson	p < .01	7	7	2	16
40	Kohls et al.	2008	2000-2011	Germany/Switzerland	Protestant Europe	Western Europe	article	longitudinal	mail, in-person, telephone interview	63.34 (retest)	persons recruited from spiritually interested groups	population, NA	no	non-clinical (655) and clinical (56)	NA	711	large	500	210	1	mixed	40.00	13.50	NA	31-60	Protestant (36), Catholic (30), no denomination (29), other (2), free churches (2), Buddhist (1)	mostly Christian	all positive measures (2)	S, SR	NA	SOC-13(13-91)	NA	NA	NA	NA	NA	NA	NA	NA	NA	NA	NA	.095	Pearson	NA	7	7	2	16
41	Krok	2016	2012-2021	Poland	Catholic Europe	Eastern Europe	article	cross-sectional	mail	NA	Polish older adults	population	no	non-clinical	no	212	middle	118	94	0	mixed	71.04	2.26	65-79	> 60	Christian (94.4), non-believers (5.6)	mostly Christian	Religious Meaning Questionnaire	R	Centrality, meaning, intellect, way of life	SOC-29	NA	NA	NA	NA	NA	NA	NA	NA	NA	NA	NA	.200	NA	p < .01	10	6	4	20
42	Lee	1998	1988-1999	USA	English speaking	Northern America	dissertation	longitudinal	in-person	NA	male cocaine dependent outpatients	somatic patients	no	clinical	addiction	49	small	0	49	0	men	36.41	8.99	18-62	31-60	NA	NA	Religious Well-Being	R	Belief, coping, God concept, God relationship, meaning	SOC-29(29-203)	4.23	weak	124.39	79-178	23.52	43.84	10-60	11.43	.150	.130	.090	.130	NA	ns	4	8	3	15
43	Littlejohn	1994	1988-1999	USA	English speaking	Northern America	dissertation	cross-sectional	in-person	NA	women undergraduate students	students	no	non-clinical	no	213	middle	213	0	0	women	19.98	4.05	NA	18-30	NA	NA	Spiritual Orientation Inventory	S	Emotion, experience, idealism, meaning	SOC-29(29-203)	4.54	moderate	131.66	NA	NA	4.40	NA	.66	NA	NA	NA	.200	NA	p < .005	4	7	4	15
43	Littlejohn	1994	1988-1999	USA	English speaking	Northern America	dissertation	cross-sectional	in-person	NA	women undergraduate students	students	no	non-clinical	no	213	middle	213	0	0	women	19.98	4.05	NA	18-30	NA	NA	Intrinsic Orientation	R	Centrality, churchiness, collective practice, way of life	SOC-29(29-203)	4.54	moderate	131.66	NA	NA	29.55	NA	9.61	NA	NA	NA	.130	NA	ns	4	7	4	15
43	Littlejohn	1994	1988-1999	USA	English speaking	Northern America	dissertation	cross-sectional	in-person	NA	women undergraduate students	students	no	non-clinical	no	213	middle	213	0	0	women	19.98	4.05	NA	18-30	NA	NA	Extrinsic Orientation	R	Churchiness, coping, individual practice, social interaction, organized religion, social support	SOC-29(29-203)	4.54	moderate	131.66	NA	NA	31.13	NA	6.60	NA	NA	NA	-.190	NA	p < .05	4	7	4	15
43	Littlejohn	1994	1988-1999	USA	English speaking	Northern America	dissertation	cross-sectional	in-person	NA	women undergraduate students	students	no	non-clinical	no	213	middle	213	0	0	women	19.98	4.05	NA	18-30	NA	NA	all measures (3)	S, R	NA	SOC-29(29-203)	4.54	moderate	131.66	NA	NA	NA	NA	NA	NA	NA	NA	.047	NA	NA	4	7	4	15
43	Littlejohn	1994	1988-1999	USA	English speaking	Northern America	dissertation	cross-sectional	in-person	NA	women undergraduate students	students	no	non-clinical	no	213	middle	213	0	0	women	19.98	4.05	NA	18-30	NA	NA	all R / churchiness measures (2)	R	Churchiness	SOC-29(29-203)	4.54	moderate	131.66	NA	NA	NA	NA	NA	NA	NA	NA	-.031	NA	NA	4	7	4	15
44	López et al.	2015	2012-2021	Spain	Catholic Europe	Southern Europe	article	cross-sectional	NA	NA	widowed and non-widowed older adults	population	yes	non-clinical	no	103	middle	67	36	0	mixed	74.80	7.93	65-97	> 60	NA	NA	Beliefs and Practices	RS	Belief, coping, God concept	SOC-13(13-91)	5.10	moderate	66.30	34-89	NA	24.90	0-30	6.66	.205	.023	.193	.140	NA	NA	6	6	1	13
44	López et al.	2015	2012-2021	Spain	Catholic Europe	Southern Europe	article	cross-sectional	NA	NA	widowed and non-widowed older adults	population	yes	non-clinical	no	103	middle	67	36	0	mixed	74.80	7.93	65-97	> 60	NA	NA	Social Support	RS	Coping, frequency, social interaction, social support	SOC-13(13-91)	5.10	moderate	66.30	34-89	NA	8.90	0-15	4.50	.069	-.065	.156	.053	NA	NA	6	6	1	13
44	López et al.	2015	2012-2021	Spain	Catholic Europe	Southern Europe	article	cross-sectional	NA	NA	widowed and non-widowed older adults	population	yes	non-clinical	no	103	middle	67	36	0	mixed	74.80	7.93	65-97	> 60	NA	NA	all RS /coping measures (2)	RS	Coping	SOC-13(13-91)	5.10	moderate	66.30	34-89	NA	NA	NA	NA	.135	-.021	.175	.097	NA	NA	6	6	1	13
45	Magnano	2003	2000-2011	Poland (USA)	Catholic Europe	Eastern Europe	dissertation	cross-sectional	administered	NA	members of the Light and Life movement in Poland, mostly young adults	population	no	non-clinical	no	381	large	0	381	n/a	men	NA	NA	17-70+	18-30	mostly Catholic	mostly Christian	Religious Hope	R	Coping, emotion, future, God concept, God relationship, trust, way of life	SOC-13(13-91)	4.35	moderate	NA	NA	NA	6.25	NA	.90	NA	NA	NA	.235	NA	p < .001	9	4	3	16
45	Magnano	2003	2000-2011	Poland (USA)	Catholic Europe	Eastern Europe	dissertation	cross-sectional	administered	NA	members of the Light and Life movement in Poland, mostly young adults	population	no	non-clinical	no	1122	large	738	381	n/a	mixed	NA	NA	17-70+	18-30	mostly Catholic	mostly Christian	Religious Hope	R	Coping, emotion, future, God concept, God relationship, trust, way of life	SOC-13(13-91)	4.25	weak	NA	NA	NA	6.30	NA	.90	NA	NA	NA	.250	NA	p < .001	9	4	3	16
45	Magnano	2003	2000-2011	Poland (USA)	Catholic Europe	Eastern Europe	dissertation	cross-sectional	administered	NA	members of the Light and Life movement in Poland, mostly young adults	population	no	non-clinical	no	738	large	738	0	n/a	women	NA	NA	17-70+	18-30	mostly Catholic	mostly Christian	Religious Hope	R	Coping, emotion, future, God concept, God relationship, trust, way of life	SOC-13(13-91)	4.20	weak	NA	NA	NA	6.30	NA	.90	NA	NA	NA	.270	NA	p < .001	9	4	3	16
46	Meghani et al.	2018	2012-2021	USA	English speaking	Northern America	article	intervention	administered	NA	outpatients with cancer	somatic patients	yes	clinical	cancer	18	small	17	1	0	mostly women	NA	NA	30-60+	31-60	NA	NA	Faith	SR	Belief, coping, emotion	SOC-29(29-203)	NA	NA	NA	NA	NA	NA	NA	NA	NA	NA	NA	.491	Pearson	NA	5	6	4	15
47	Mirsoleymani et al.	2021	2012-2021	Iran	African-Islamic	Southern Asia	article	cross-sectional	NA	NA	family caregivers of cancer patients	population	yes	non-clinical	no	104	middle	66	38	0	mixed	40.29	13.47	NA	31-60	NA	NA	Seeking Spiritual Support	R	Churchiness, collective practice, coping, family resource, frequency, organized religion	SOC-13(13-91)	4.26	moderate	55.40	19-87	14.17	14.39	7-20	3.53	NA	NA	NA	.320	NA	p < .05	5	6	3	14
48	Nishi et al.	2010	2000-2011	Japan	Confucian	Eastern Asia	article	cross-sectional	mail	39.3	motor vehicle accident survivors	population	yes	non-clinical	no	118	middle	33	85	0	mixed	39.70	NA	18-69	31-60	NA	NA	Spiritual Change	RS/SR	Belief, development, understanding	SOC-29(29-203)	4.53	moderate	131.50	NA	26.50	NA	NA	NA	.020	.100	.350*	.170	NA	p < .01	6	4	4	14
49	Ozaki	2005	2000-2011	Japan	Confucian	Eastern Asia	article	cross-sectional	NA	NA	college students in the Tokyo metropolitan area	students	no	non-clinical	no	1397	large	762	635	0	mixed	19.35	.86	n/a	18-30	NA	NA	Spiritual Sensitivity	S	Emotion	SOC-13(13-65)	NA	NA	NA	NA	NA	NA	NA	NA	-.172	.014	.026	.036	NA	ns	5	7	1	13
50	Pakenham	2007	2000-2011	Australia	English speaking	Australia	article	longitudinal	mail	27 (persons with MS), 40 (caregivers) at time 2	Persons with MS (n = 296) and caregivers (n = 140) at time 2	somatic patients, population	yes	clinical (296) and non-clinical (140)	multiple sclerosis	436	large	NA	NA	NA	NA	NA	NA	NA	NA	Religious and/or spiritual (55)	heterogenous	Spiritual Perspective	SR	Coping, future, meaning	NA	NA	NA	NA	NA	NA	2.57	NA	.86	NA	NA	.040	NA	NA	NA	8	4	2	14
51	Pakenham and Cox	2008	2000-2011	Australia	English speaking	Australia	article	longitudinal	mail	57 (232 of 404)	Caregivers of persons with MS	population	yes	non-clinical	no	232	middle	83	149	0	mixed	52.39	13.44	17-87	31-60	NA	NA	Spiritual Growth	SR	Belief, development	NA	NA	NA	NA	NA	NA	1.35	NA	.55	NA	NA	.24*	NA	NA	NA	5	2	2	9
52	Piedmont et al.	2014	2012-2021	USA	English speaking	Northern America	article	cross-sectional	NA	NA	adults living in the USA	population	no	non-clinical	no	298	middle	195	98	NA	mixed	36.77	NA	18-72	31-60	Christian (82), other (7), Agnostic/Atheist (5), Jewish (2), Muslim (1)	mostly Christian	Prayer Fulfillment	SR	Coping, efficacy, emotion, individual practice	SOC-13(13-91)	4.57	moderate	59.46	NA	11.08	NA	NA	NA	NA	NA	NA	.270	NA	p < .001	7	7	3	17
52	Piedmont et al.	2014	2012-2021	USA	English speaking	Northern America	article	cross-sectional	NA	NA	adults living in the USA	population	no	non-clinical	no	298	middle	195	98	NA	mixed	36.77	NA	18-72	31-60	Christian (82), other (7), Agnostic/Atheist (5), Jewish (2), Muslim (1)	mostly Christian	Universality	S	Emotion, universality	SOC-13(13-91)	4.57	moderate	59.46	NA	11.08	NA	NA	NA	NA	NA	NA	.160	NA	p < .01	7	7	3	17
52	Piedmont et al.	2014	2012-2021	USA	English speaking	Northern America	article	cross-sectional	NA	NA	adults living in the USA	population	no	non-clinical	no	298	middle	195	98	NA	mixed	36.77	NA	18-72	31-60	Christian (82), other (7), Agnostic/Atheist (5), Jewish (2), Muslim (1)	mostly Christian	Religious Involvement	R	Frequency, individual practice, intellect	SOC-13(13-91)	4.57	moderate	59.46	NA	11.08	NA	NA	NA	NA	NA	NA	.000	NA	ns	7	7	3	17
52	Piedmont et al.	2014	2012-2021	USA	English speaking	Northern America	article	cross-sectional	NA	NA	adults living in the USA	population	no	non-clinical	no	298	middle	195	98	NA	mixed	36.77	NA	18-72	31-60	Christian (82), other (7), Agnostic/Atheist (5), Jewish (2), Muslim (1)	mostly Christian	all measures (3)	SR, S, R	NA	SOC-13(13-91)	4.57	moderate	59.46	NA	11.08	NA	NA	NA	NA	NA	NA	.145	NA	ns	7	7	3	17
52	Piedmont et al.	2014	2012-2021	USA	English speaking	Northern America	article	cross-sectional	NA	NA	adults living in the USA	population	no	non-clinical	no	298	middle	195	98	NA	mixed	36.77	NA	18-72	31-60	Christian (82), other (7), Agnostic/Atheist (5), Jewish (2), Muslim (1)	mostly Christian	all individual practice measures (2)	SR, R	individual practice	SOC-13(13-91)	4.57	moderate	59.46	NA	11.08	NA	NA	NA	NA	NA	NA	.138	NA	NA	7	7	3	17
52	Piedmont et al.	2014	2012-2021	USA	English speaking	Northern America	article	cross-sectional	NA	NA	adults living in the USA	population	no	non-clinical	no	298	middle	195	98	NA	mixed	36.77	NA	18-72	31-60	Christian (82), other (7), Agnostic/Atheist (5), Jewish (2), Muslim (1)	mostly Christian	all emotion measures (2)	SR, S	emotion	SOC-13(13-91)	4.57	moderate	59.46	NA	11.08	NA	NA	NA	NA	NA	NA	.216	NA	NA	7	7	3	17
53	Post-White et al.	1996	1988-1999	USA	English speaking	Northern America	article	longitudinal	in-person	50	patients with cancer admitted to an adult oncology/hematology inpatient unit over two months	somatic patients	yes	clinical	cancer	32	small	13	19	0	mixed	47.30	NA	29-74	31-60	Protestant (38), Lutheran (31), Catholic (19), none (13)	mostly Christian	Spirituality Index	SR/RS	Coping, frequency, emotion, individual practice	SOC-13(13-91)	5.26	strong	68.40	NA	11.70	13.66	NA	3.80	NA	NA	NA	.150	NA	ns	10	5	3	18
54	Racklin	1998	1988-1999	USA	English speaking	Northern America	dissertation	cross-sectional	administered	NA	ethnically-diverse sample of adults	population	no	non-clinical	no	210	middle	116	94	0	mixed	38.10	14.50	18-81	31-60	Christian (48.6), none (32.9), Jewish (6.7), Buddhist (4.8), Pagan (2.9), Muslim (2.4), Hindu (1.9)	heterogenous	Spirituality Orientation Inventory	S	Emotion, experience, idealism, meaning	SOC-29(29-203)	4.65	moderate	134.80	NA	24.90	444.20	NA	80.80	NA	NA	NA	.200	Pearson	p < .01	8	8	5	21
54	Racklin	1998	1988-1999	USA	English speaking	Northern America	dissertation	cross-sectional	administered	NA	ethnically-diverse sample of adults	population	no	non-clinical	no	210	middle	116	94	0	mixed	38.10	14.50	18-81	31-60	Christian (48.6), none (32.9), Jewish (6.7), Buddhist (4.8), Pagan (2.9), Muslim (2.4), Hindu (1.9)	heterogenous	Religious Importance Scale	R	Coping, meaning, organized religion	SOC-29(29-203)	4.65	moderate	134.80	NA	24.90	22.10	NA	9.60	NA	NA	NA	.060	Pearson	ns	8	8	5	21
54	Racklin	1998	1988-1999	USA	English speaking	Northern America	dissertation	cross-sectional	administered	NA	ethnically-diverse sample of adults	population	no	non-clinical	no	210	middle	116	94	0	mixed	38.10	14.50	18-81	31-60	Christian (48.6), none (32.9), Jewish (6.7), Buddhist (4.8), Pagan (2.9), Muslim (2.4), Hindu (1.9)	heterogenous	all measures (2)	S, R	NA	SOC-29(29-203)	4.65	moderate	134.80	NA	24.90	22.10	NA	NA	NA	NA	NA	.131	Pearson	NA	8	8	5	21
55	Ragger et al.	2019	2012-2021	Austria	Catholic Europe	Western Europe	article	cross-sectional	online	7 (407 of 5660)	Emergency service members	specific profession	no	non-clinical	no	266	middle	87	179	0	mixed	29.94	11.07	18-73	18-30	NA	NA	Spiritual Change	RS/SR	Belief, development, understanding	SOC-29(29-203)	4.05	weak	117.52	NA	20.56	NA	NA	NA	NA	NA	NA	.040	Pearson	ns	4	5	2	11
56	Reguera-García et al.	2020	2012-2021	Spain	Catholic Europe	Southern Europe	article	cross-sectional	NA	NA	people with MS belonging to multiple sclerosis associations	somatic patients	yes	clinical	multiple sclerosis	84	small	50	34	0	mixed	46.90	9.70	NA	31-60	NA	NA	Turning to Religion (short)	RS/SR	Coping, frequency, individual practice	SOC-13(13-91)	4.71	moderate	61.18	29-82	12.25	4.55	0-6	1.38	-.078	.071	-.007	-.039	Spearman	ns	5	5	3	13
57	Renner et al.	2004	2000-2011	Austria	Catholic Europe	Western Europe	article	cross-sectional	NA	NA	adult general Austrian population	population	no	non-clinical	no	421	large	221	200	0	mixed	35.00	NA	NA	31-60	NA	NA	Religiosity	R	Belief, God concept, God relationship	SOC-29(29-203)	NA	NA	NA	NA	NA	NA	NA	NA	.130*	.060	.100*	.120	Pearson	p < .01	7	6	1	14
58	Rohani et al.	2010	2000-2011	Iran	African-Islamic	Southern Asia	article	longitudinal	administered	88.8 (T1), 79.5 (T2)	healthy employees	population	no	non-clinical	no	298	middle	233	65	0	mostly women	38.20	10.80	18-70	31-60	NA	mostly Muslim	Spiritual Perspective Scale	S	Centrality, frequency, individual practice, way of life	SOC-13(13-91)	4.51	moderate	58.60	NA	12.60	50.20	NA	7.40	NA	NA	NA	.250	Pearson	ns	8	6	6	20
58	Rohani et al.	2010	2000-2011	Iran	African-Islamic	Southern Asia	article	longitudinal	administered	88.8 (T1), 79.5 (T2)	healthy employees	population	no	non-clinical	no	298	middle	233	65	0	mostly women	38.20	10.80	18-70	31-60	NA	mostly Muslim	Negative Religious Coping	N-R	Negative aspects	SOC-13(13-91)	4.51	moderate	58.60	NA	12.60	50.20	NA	7.40	NA	NA	NA	-.370	Pearson	ns	8	6	6	20
58	Rohani et al.	2010	2000-2011	Iran	African-Islamic	Southern Asia	article	longitudinal	administered	88.8 (T1), 79.5 (T2)	healthy employees	population	no	non-clinical	no	298	middle	233	65	0	mostly women	38.20	10.80	18-70	31-60	NA	mostly Muslim	Positive Religious Coping	R	Coping, effort, God concept, God relationship, individual practice	SOC-13(13-91)	4.51	moderate	58.60	NA	12.60	50.20	NA	7.40	NA	NA	NA	.110	Pearson	ns	8	6	6	20
58	Rohani et al.	2010	2000-2011	Iran	African-Islamic	Southern Asia	article	longitudinal	administered	88.8 (T1), 79.5 (T2)	healthy employees	population	no	non-clinical	no	298	middle	233	65	0	mostly women	38.20	10.80	18-70	31-60	NA	mostly Muslim	all positive / individual practice measures (2)	S, R	individual practice	SOC-13(13-91)	4.51	moderate	58.60	NA	12.60	50.20	NA	7.40	NA	NA	NA	.181	Pearson	NA	8	6	6	20
59	Rothmann and van Rensburg	2002	2000-2011	South Africa	West & South Asia	Southern Africa	article	cross-sectional	NA	NA	uniformed police personnel in the North West Province	specific profession	no	non-clinical	no	287	middle	35	252	0	mostly men	32.79	NA	NA	31-60	NA	NA	Turning to Religion (short)	RS/SR	Coping, frequency, individual practice	SOC-29(29-203)	4.61	moderate	133.55	NA	24.51	13.66	NA	2.70	NA	NA	NA	.090	Pearson	ns	4	6	1	11
60	Schonder	2016	2012-2021	Poland (Germany)	Catholic Europe	Eastern Europe	dissertation	cross-sectional	online	NA	Polish students	students	no	non-clinical	no	643	large	431	212	0	mixed	23.40	NA	19-30	18-30	Catholic (66), none (26), Buddhist (8)	mostly Christian	Santa Clara Strength of Religious Faith Questionnaire	RS	Centrality	SOC-29(29-203)	NA	NA	NA	NA	NA	NA	NA	NA	NA	NA	NA	.205	Pearson	p < .01	10	8	5	23
60	Schonder	2016	2012-2021	Poland (Germany)	Catholic Europe	Eastern Europe	dissertation	cross-sectional	online	NA	Polish students	students	no	non-clinical	no	643	large	431	212	0	mixed	23.40	NA	19-30	18-30	Catholic (66), none (26), Buddhist (8)	mostly Christian	Organizational Religious Activity	R	Churchiness, collective practice, frequency, organized religion	SOC-29(29-203)	NA	NA	NA	NA	NA	NA	NA	NA	NA	NA	NA	.220	Pearson	p < .01	10	8	5	23
60	Schonder	2016	2012-2021	Poland (Germany)	Catholic Europe	Eastern Europe	dissertation	cross-sectional	online	NA	Polish students	students	no	non-clinical	no	643	large	431	212	0	mixed	23.40	NA	19-30	18-30	Catholic (66), none (26), Buddhist (8)	mostly Christian	Non-Organizational Religious Activity	RS	Individual practice, intellect, frequency	SOC-29(29-203)	NA	NA	NA	NA	NA	NA	NA	NA	NA	NA	NA	.198	Pearson	p < .01	10	8	5	23
60	Schonder	2016	2012-2021	Poland (Germany)	Catholic Europe	Eastern Europe	dissertation	cross-sectional	online	NA	Polish students	students	no	non-clinical	no	643	large	431	212	0	mixed	23.40	NA	19-30	18-30	Catholic (66), none (26), Buddhist (8)	mostly Christian	all measures (3)	RS, R	NA	SOC-29(29-203)	NA	NA	NA	NA	NA	NA	NA	NA	NA	NA	NA	.208	Pearson	p < .01	10	8	5	23
60	Schonder	2016	2012-2021	Poland/Germany	Catholic/Protestant Europe	Eastern/Western Europe	dissertation	cross-sectional	online	NA	German and Polish students	students	no	non-clinical	no	2286	large	1664	602	0	mixed	23.40	NA	19-30	18-30	Catholic (52.6), non-religious (31.4), Protestant (8.5), Buddhist (7.5)	heterogenous	all RS measures (2)	RS	NA	SOC-29(29-203)	NA	NA	NA	NA	NA	NA	NA	NA	NA	NA	NA	.166	Pearson	NA	10	8	5	23
60	Schonder	2016	2012-2021	Poland/Germany	Catholic/Protestant Europe	Eastern/Western Europe	dissertation	cross-sectional	online	NA	German and Polish students	students	no	non-clinical	no	2286	large	1664	602	0	mixed	23.40	NA	19-30	18-30	Catholic (52.6), non-religious (31.4), Protestant (8.5), Buddhist (7.5)	heterogenous	Organizational Religious Activity	R	Churchiness, collective practice, frequency, organized religion	SOC-29(29-203)	NA	NA	NA	NA	NA	NA	NA	NA	NA	NA	NA	.189	Pearson	NA	10	8	5	23
60	Schonder	2016	2012-2021	Poland/Germany	Catholic/Protestant Europe	Eastern/Western Europe	dissertation	cross-sectional	online	NA	German and Polish students	students	no	non-clinical	no	2286	large	1664	602	0	mixed	23.40	NA	19-30	18-30	Catholic (52.6), non-religious (31.4), Protestant (8.5), Buddhist (7.5)	heterogenous	Non-Organizational Religious Activity	RS	Individual practice, intellect, frequency	SOC-29(29-203)	NA	NA	NA	NA	NA	NA	NA	NA	NA	NA	NA	.166	Pearson	NA	10	8	5	23
60	Schonder	2016	2012-2021	Poland/Germany	Catholic/Protestant Europe	Eastern/Western Europe	dissertation	cross-sectional	online	NA	German and Polish students	students	no	non-clinical	no	2286	large	1664	602	0	mixed	23.40	NA	19-30	18-30	Catholic (52.6), non-religious (31.4), Protestant (8.5), Buddhist (7.5)	heterogenous	Santa Clara Strength of Religious Faith Questionnaire	RS	Centrality	SOC-29(29-203)	NA	NA	NA	NA	NA	NA	NA	NA	NA	NA	NA	.165	Pearson	NA	10	8	5	23
60	Schonder	2016	2012-2021	Poland/Germany	Catholic/Protestant Europe	Eastern/Western Europe	dissertation	cross-sectional	online	NA	German and Polish students	students	no	non-clinical	no	2286	large	1664	602	0	mixed	23.40	NA	19-30	18-30	Catholic (52.6), non-religious (31.4), Protestant (8.5), Buddhist (7.5)	heterogenous	all measures (3)	RS, R	NA	SOC-29(29-203)	NA	NA	NA	NA	NA	NA	NA	NA	NA	NA	NA	.178	Pearson	NA	10	8	5	23
60	Schonder	2016	2012-2021	Poland/Germany	Catholic/Protestant Europe	Eastern/Western Europe	dissertation	cross-sectional	online	NA	German and Polish students	students	no	non-clinical	no	2286	large	1664	602	0	mixed	23.40	NA	19-30	18-30	Catholic (52.6), non-religious (31.4), Protestant (8.5), Buddhist (7.5)	heterogenous	all frequency measures (2)	RS, R	frequency	SOC-29(29-203)	NA	NA	NA	NA	NA	NA	NA	NA	NA	NA	NA	.177	Pearson	NA	10	8	5	23
60	Schonder	2016	2012-2021	Germany	Protestant Europe	Western Europe	dissertation	cross-sectional	online	NA	German students	students	no	non-clinical	no	1623	large	1233	390	0	mostly women	23.40	NA	19-30	18-30	None (45), Protestant (30), Catholic (19), Buddhist (&)	heterogenous	Santa Clara Strength of Religious Faith Questionnaire	RS	Centrality	SOC-29(29-203)	NA	NA	NA	NA	NA	NA	NA	NA	NA	NA	NA	.124	Pearson	p < .01	10	8	5	23
60	Schonder	2016	2012-2021	Germany	Protestant Europe	Western Europe	dissertation	cross-sectional	online	NA	German students	students	no	non-clinical	no	1623	large	1233	390	0	mostly women	23.40	NA	19-30	18-30	None (45), Protestant (30), Catholic (19), Buddhist (&)	heterogenous	Organizational Religious Activity	R	Churchiness, collective practice, frequency, organized religion	SOC-29(29-203)	NA	NA	NA	NA	NA	NA	NA	NA	NA	NA	NA	.157	Pearson	p < .01	10	8	5	23
60	Schonder	2016	2012-2021	Germany	Protestant Europe	Western Europe	dissertation	cross-sectional	online	NA	German students	students	no	non-clinical	no	1623	large	1233	390	0	mostly women	23.40	NA	19-30	18-30	None (45), Protestant (30), Catholic (19), Buddhist (&)	heterogenous	Non-Organizational Religious Activity	RS	Individual practice, intellect, frequency	SOC-29(29-203)	NA	NA	NA	NA	NA	NA	NA	NA	NA	NA	NA	.133	Pearson	p < .01	10	8	5	23
60	Schonder	2016	2012-2021	Germany	Protestant Europe	Western Europe	dissertation	cross-sectional	online	NA	German students	students	no	non-clinical	no	1623	large	1233	390	0	mostly women	23.40	NA	19-30	18-30	None (45), Protestant (30), Catholic (19), Buddhist (&)	heterogenous	all measures (3)	RS, R	NA	SOC-29(29-203)	NA	NA	NA	NA	NA	NA	NA	NA	NA	NA	NA	.138	Pearson	p < .01	10	8	5	23
61	Strümpfer	1997	1988-1999	South Africa	West & South Asia	Southern Africa	article	cross-sectional	in-person	NA	coloured farm workers	specific profession	no	non-clinical	no	149	middle	0	149	0	men	34.52	10.23	21-66	31-60	NA	NA	Intrinsic Religious Motivation	R	Centrality, effort, God relationship, way of life	SOC-13(13-65)	4.40	moderate	57.26	NA	NA	26.70	NA	2.91	NA	NA	NA	-.130	NA	ns	5	7	6	18
61	Strümpfer	1997	1988-1999	South Africa	West & South Asia	Southern Africa	article	cross-sectional	in-person	NA	coloured farm workers	specific profession	no	non-clinical	no	149	middle	0	149	0	men	34.52	10.23	21-66	31-60	NA	NA	Extrinsic Religious Orientation	RS	Churchiness, coping, efficacy, individual practice, social interaction, social support	SOC-13(13-65)	4.40	moderate	57.26	NA	NA	27.56	NA	2.47	NA	NA	NA	.080	NA	ns	5	7	6	18
61	Strümpfer	1997	1988-1999	South Africa	West & South Asia	Southern Africa	article	cross-sectional	in-person	NA	coloured farm workers	specific profession	no	non-clinical	no	149	middle	0	149	0	men	34.52	10.23	21-66	31-60	NA	NA	all measures (2)	R, RS	NA	SOC-13(13-65)	4.40	moderate	57.26	NA	NA	NA	NA	NA	NA	NA	NA	-.026	NA	NA	5	7	6	18
62	Tagay et al.	2006	2000-2011	Germany	Protestant Europe	Western Europe	article	cross-sectional	administered	95.3	psychosomatic outpatients (n = 251) and healthy blood donors (n = 138)	mentally ill, population	no	non-clinical (138) and clinical (251)	psychosomatic, no	389	large	266	123	0	mixed	35.50	12.40	17-73	31-60	Catholic (41.3), Protestant (33.4), non-believers (20.1), other (4.6)	mostly Christian	Importance of Religion	R	Centrality, way of life	SOC-13(13-91)	4.40	moderate	57.20	NA	NA	2.50	NA	1.30	NA	NA	NA	-.020	Spearman	ns	9	2	4	15
62	Tagay et al.	2006	2000-2011	Germany	Protestant Europe	Western Europe	article	cross-sectional	administered	95.3	psychosomatic outpatients (n = 251) and healthy blood donors (n = 138)	mentally ill, population	no	non-clinical (138) and clinical (251)	psychosomatic, no	389	large	266	123	0	mixed	35.50	12.40	17-73	31-60	Catholic (41.3), Protestant (33.4), non-believers (20.1), other (4.6)	mostly Christian	Subjective Religiosity	R	Centrality, identity	SOC-13(13-91)	4.40	moderate	57.20	NA	NA	2.50	NA	1.30	NA	NA	NA	.010	Spearman	ns	9	2	4	15
62	Tagay et al.	2006	2000-2011	Germany	Protestant Europe	Western Europe	article	cross-sectional	administered	95.3	psychosomatic outpatients (n = 251) and healthy blood donors (n = 138)	mentally ill, population	no	non-clinical (138) and clinical (251)	psychosomatic, no	389	large	266	123	0	mixed	35.50	12.40	17-73	31-60	Catholic (41.3), Protestant (33.4), non-believers (20.1), other (4.6)	mostly Christian	all R / centrality measures (2)	R	Centrality	SOC-13(13-91)	4.40	moderate	57.20	NA	NA	2.50	NA	1.30	NA	NA	NA	-.005	Spearman	ns	9	2	4	15
63	Unterrainer and Ladenhauf	2008	2000-2011	Austria	Catholic Europe	Western Europe	article	cross-sectional	administered	NA	four different patient groups (n = 241)	somatic patients	no	clinical	NA	241	middle	NA	NA	NA	mixed	NA	NA	NA	NA	NA	NA	Religiosity and Search for Meaning	SR	Coping, effort, meaning	SOC-13(13-91)	NA	NA	NA	NA	NA	NA	NA	NA	NA	NA	NA	.080	NA	ns	9	6	5	20
63	Unterrainer and Ladenhauf	2008	2000-2011	Austria	Catholic Europe	Western Europe	article	cross-sectional	administered	NA	four different patient groups (n = 241) and healthy people (n = 263)	somatic patients, population	no	non-clinical (263) and clinical (241)	NA, no	504	large	289	215	0	mixed	45.73	16.31	NA	31-60	Catholic (65.1), Protestant (9.3), other Christian (6.7), other (3.8), no confession (6), resigned from church (14.5)	mostly Christian	General Religiosity	RS	Emotion, God concept, God relationship	SOC-13(13-91)	NA	NA	NA	NA	NA	NA	NA	NA	NA	NA	NA	.240	NA	p < .01	9	6	5	20
63	Unterrainer and Ladenhauf	2008	2000-2011	Austria	Catholic Europe	Western Europe	article	cross-sectional	administered	NA	four different patient groups (n = 241) and healthy people (n = 263)	somatic patients, population	no	non-clinical (263) and clinical (241)	NA, no	504	large	289	215	0	mixed	45.73	16.31	NA	31-60	Catholic (65.1), Protestant (9.3), other Christian (6.7), other (3.8), no confession (6), resigned from church (14.5)	mostly Christian	Global Religiosity	NA	NA	SOC-13(13-91)	NA	NA	NA	NA	NA	NA	NA	NA	NA	NA	NA	.240	NA	p < .01	9	6	5	20
63	Unterrainer and Ladenhauf	2008	2000-2011	Austria	Catholic Europe	Western Europe	article	cross-sectional	administered	NA	four different patient groups (n = 241) and healthy people (n = 263)	somatic patients, population	no	non-clinical (263) and clinical (241)	NA, no	504	large	289	215	0	mixed	45.73	16.31	NA	31-60	Catholic (65.1), Protestant (9.3), other Christian (6.7), other (3.8), no confession (6), resigned from church (14.5)	mostly Christian	Connectedness	S	Afterlife, belief, experience, mysticism	SOC-13(13-91)	NA	NA	NA	NA	NA	NA	NA	NA	NA	NA	NA	-.030	NA	ns	9	6	5	20
63	Unterrainer and Ladenhauf	2008	2000-2011	Austria	Catholic Europe	Western Europe	article	cross-sectional	administered	NA	four different patient groups (n = 241) and healthy people (n = 263)	somatic patients, population	no	non-clinical (263) and clinical (241)	NA, no	504	large	289	215	0	mixed	45.73	16.31	NA	31-60	Catholic (65.1), Protestant (9.3), other Christian (6.7), other (3.8), no confession (6), resigned from church (14.5)	mostly Christian	all measures (4)	RS, NA, S, SR	NA	SOC-13(13-91)	NA	NA	NA	NA	NA	NA	NA	NA	NA	NA	NA	.129	NA	NA	9	6	5	20
64	Unterrainer et al.	2010	2000-2011	Austria	Catholic Europe	Western Europe	article	cross-sectional	NA	NA	general population	population	no	non-clinical	no	263	middle	132	131	0	mixed	43.54	16.17	NA	31-60	Catholic (53.2), Protestant (13.7), left church (15.2), none (8), other (5.3)	mostly Christian	Global Religiosity	NA	NA	SOC-13(13-91)	NA	NA	NA	NA	NA	NA	NA	NA	NA	NA	NA	.230	NA	p < .01	7	8	2	17
64	Unterrainer et al.	2010	2000-2011	Austria	Catholic Europe	Western Europe	article	cross-sectional	NA	NA	general population	population	no	non-clinical	no	263	middle	132	131	0	mixed	43.54	16.17	NA	31-60	Catholic (53.2), Protestant (13.7), left church (15.2), none (8), other (5.3)	mostly Christian	General Religiosity	RS	Emotion, God concept, God relationship	SOC-13(13-91)	NA	NA	NA	NA	NA	30.00	NA	12.23	NA	NA	NA	.220	NA	p < .01	7	8	2	17
64	Unterrainer et al.	2010	2000-2011	Austria	Catholic Europe	Western Europe	article	cross-sectional	NA	NA	general population	population	no	non-clinical	no	263	middle	132	131	0	mixed	43.54	16.17	NA	31-60	Catholic (53.2), Protestant (13.7), left church (15.2), none (8), other (5.3)	mostly Christian	Connectedness	S	Afterlife, belief, experience, mysticism	SOC-13(13-91)	NA	NA	NA	NA	NA	26.10	NA	9.27	NA	NA	NA	-.060	NA	ns	7	8	2	17
64	Unterrainer et al.	2010	2000-2011	Austria	Catholic Europe	Western Europe	article	cross-sectional	NA	NA	general population	population	no	non-clinical	no	263	middle	132	131	0	mixed	43.54	16.17	NA	31-60	Catholic (53.2), Protestant (13.7), left church (15.2), none (8), other (5.3)	mostly Christian	all measures (3)	NA, RS, S	NA	SOC-13(13-91)	NA	NA	NA	NA	NA	NA	NA	NA	NA	NA	NA	.132	NA	NA	7	8	2	17
65	Unterrainer et al.	2013	2012-2021	Austria	Catholic Europe	Western Europe	article	cross-sectional	NA	NA	detoxified patients with substance use disorder	somatic patients	no	clinical	addiction	389	large	126	263	NA	mixed	30.48	9.95	NA	31-60	Catholic (63.8), none (26), Protestants (6.2), other (4)	mostly Christian	General Religiosity	RS	Emotion, God concept, God relationship	SOC-13(13-91)	NA	NA	NA	NA	NA	20.53	NA	11.40	NA	NA	NA	.230	Pearson	ns	9	8	3	20
65	Unterrainer et al.	2013	2012-2021	Austria	Catholic Europe	Western Europe	article	cross-sectional	NA	NA	detoxified patients with substance use disorder	somatic patients	no	clinical	addiction	389	large	126	263	NA	mixed	30.48	9.95	NA	31-60	Catholic (63.8), none (26), Protestants (6.2), other (4)	mostly Christian	Connectedness	S	Afterlife, belief, experience, mysticism	SOC-13(13-91)	NA	NA	NA	NA	NA	25.46	NA	9.80	NA	NA	NA	.050	Pearson	ns	9	8	3	20
65	Unterrainer et al.	2013	2012-2021	Austria	Catholic Europe	Western Europe	article	cross-sectional	NA	NA	detoxified patients with substance use disorder	somatic patients	no	clinical	addiction	389	large	126	263	NA	mixed	30.48	9.95	NA	31-60	Catholic (63.8), none (26), Protestants (6.2), other (4)	mostly Christian	all measures (2)	RS, S	NA	SOC-13(13-91)	NA	NA	NA	NA	NA	NA	NA	NA	NA	NA	NA	.141	Pearson	NA	9	8	3	20
66	Uren and Wastell	2002	2000-2011	Australia	English speaking	Australia	article	cross-sectional	mail	82.3 (98), 16.7 (20, 71.4 (20)	females who experienced perinatal bereavement	population	yes	non-clinical	no	109	middle	109	0	0	women	34.50	6.09	22-49	31-60	NA	NA	Spiritual Orientation Scale	NA	NA	SOC-29(29-203)	NA	NA	NA	NA	NA	NA	NA	NA	NA	NA	NA	-.010	NA	ns	6	6	1	13
67	van der Colff and Rothmann	2009	2000-2011	South Africa	West & South Asia	Southern Africa	article	cross-sectional	administered	NA	registered nurses in private and public hospitals	specific profession	no	non-clinical	no	818	large	791	21	0	mostly women	40.00	NA	NA	31-60	NA	NA	Turning to Religion	R	Coping, effort, frequency, God relationship, trust	SOC-29(29-203)	4.76	moderate	137.92	NA	20.46	3.25	NA	.84	NA	NA	NA	.110	Pearson	p < .05	7	5	3	15
68	Verouli et al.	2016	2012-2021	Macedonia	Orthodox Europe	Southern Europe	article	cross-sectional	NA	75	employees in the Primary Health Care	specific profession	no	non-clinical	no	94	small	80	14	0	mostly women	42.99	9.50	24-65	31-60	NA	NA	Turning to Religion (short)	RS/SR	Coping, frequency, individual practice	SOC-29(29-203)	4.79	moderate	138.79	NA	21.41	2.48	NA	.94	NA	NA	NA	.081	Pearson	ns	6	5	1	12
69	Vosloo et al.	2009	2000-2011	South Africa	West & South Asia	Southern Africa	article	cross-sectional	administered	NA	black and white undergraduate students	students	no	non-clinical	no	508	large	365	143	0	mixed	NA	NA	NA	NA	NA	NA	Religious Well-Being	R	Belief, coping, God concept, God relationship, meaning	SOC-29(29-203)	4.68	moderate	135.69	NA	22.72	49.15	NA	9.87	NA	NA	NA	.300	NA	p < .01	6	7	1	14
70	Wilkins et al.	2012	2012-2021	USA	English speaking	Northern America	chapter	cross-sectional	administered	NA	convenience sample	population	no	non-clinical	no	585	large	392	193	0	mixed	40.90	NA	15-90	31-60	Catholic (48.48), other Christian (14.83), Episcopal (6.65), Methodist (6.46), Baptist (5.89), other (5.51), Atheist/Agnostic (3.8), Lutheran (1.71), Buddhist (1.52), Presbyterian (1.52), Jewish (1.52), Mormon (.76), Unitarian (.76), Muslim (.57)	mostly Christian	Universality	S	Emotion, universality	SOC-13(13-91)	4.51	moderate	58.64	NA	10.87	56.00	NA	7.63	NA	NA	NA	.160	NA	ns	6	8	2	16
70	Wilkins et al.	2012	2012-2021	USA	English speaking	Northern America	chapter	cross-sectional	administered	NA	convenience sample	population	no	non-clinical	no	585	large	392	193	0	mixed	40.90	NA	15-90	31-60	Catholic (48.48), other Christian (14.83), Episcopal (6.65), Methodist (6.46), Baptist (5.89), other (5.51), Atheist/Agnostic (3.8), Lutheran (1.71), Buddhist (1.52), Presbyterian (1.52), Jewish (1.52), Mormon (.76), Unitarian (.76), Muslim (.57)	mostly Christian	Prayer Fulfillment	SR	Coping, efficacy, emotion, individual practice	SOC-13(13-91)	4.51	moderate	58.64	NA	10.87	56.82	NA	7.22	NA	NA	NA	.300	NA	p < .01	6	8	2	16
70	Wilkins et al.	2012	2012-2021	USA	English speaking	Northern America	chapter	cross-sectional	administered	NA	convenience sample	population	no	non-clinical	no	585	large	392	193	0	mixed	40.90	NA	15-90	31-60	Catholic (48.48), other Christian (14.83), Episcopal (6.65), Methodist (6.46), Baptist (5.89), other (5.51), Atheist/Agnostic (3.8), Lutheran (1.71), Buddhist (1.52), Presbyterian (1.52), Jewish (1.52), Mormon (.76), Unitarian (.76), Muslim (.57)	mostly Christian	Religious Involvement	R	Frequency, individual practice, intellect	SOC-13(13-91)	4.51	moderate	58.64	NA	10.87	54.02	NA	9.83	NA	NA	NA	-.020	NA	ns	6	8	2	16
70	Wilkins et al.	2012	2012-2021	USA	English speaking	Northern America	chapter	cross-sectional	administered	NA	convenience sample	population	no	non-clinical	no	585	large	392	193	0	mixed	40.90	NA	15-90	31-60	Catholic (48.48), other Christian (14.83), Episcopal (6.65), Methodist (6.46), Baptist (5.89), other (5.51), Atheist/Agnostic (3.8), Lutheran (1.71), Buddhist (1.52), Presbyterian (1.52), Jewish (1.52), Mormon (.76), Unitarian (.76), Muslim (.57)	mostly Christian	all measures (3)	S, SR, R	NA	SOC-13(13-91)	4.51	moderate	58.64	NA	10.87	NA	NA	NA	NA	NA	NA	.149	NA	NA	6	8	2	16
70	Wilkins et al.	2012	2012-2021	USA	English speaking	Northern America	chapter	cross-sectional	administered	NA	convenience sample	population	no	non-clinical	no	585	large	392	193	0	mixed	40.90	NA	15-90	31-60	Catholic (48.48), other Christian (14.83), Episcopal (6.65), Methodist (6.46), Baptist (5.89), other (5.51), Atheist/Agnostic (3.8), Lutheran (1.71), Buddhist (1.52), Presbyterian (1.52), Jewish (1.52), Mormon (.76), Unitarian (.76), Muslim (.57)	mostly Christian	all individual practice measures (2)	SR, R	Individual practice	SOC-13(13-91)	4.51	moderate	58.64	NA	10.87	NA	NA	NA	NA	NA	NA	.144	NA	NA	6	8	2	16
70	Wilkins et al.	2012	2012-2021	USA	English speaking	Northern America	chapter	cross-sectional	administered	NA	convenience sample	population	no	non-clinical	no	585	large	392	193	0	mixed	40.90	NA	15-90	31-60	Catholic (48.48), other Christian (14.83), Episcopal (6.65), Methodist (6.46), Baptist (5.89), other (5.51), Atheist/Agnostic (3.8), Lutheran (1.71), Buddhist (1.52), Presbyterian (1.52), Jewish (1.52), Mormon (.76), Unitarian (.76), Muslim (.57)	mostly Christian	all emotion measures (2)	S, SR	Emotion	SOC-13(13-91)	4.51	moderate	58.64	NA	10.87	NA	NA	NA	NA	NA	NA	.230	NA	NA	6	8	2	16
71	Wissing et al.	2008	2000-2011	South Africa	West & South Africa	Southern Africa	article	cross-sectional	administered	NA	white Afrikaans and English speaking students and adults (n = 384) and black Swetsana speaking students and adults (n = 130)	students	no	non-clinical	no	514	large	NA	NA	NA	mixed	NA	NA	18-35	18-30	NA	NA	Religious Well-Being	R	Belief, coping, God concept, God relationship, meaning	SOC-29(29-203)	4.44	moderate	128.85	0-195	NA	44.80	0-60	NA	NA	NA	NA	.247	NA	p < .05	3	5	1	9
72	Zafar et al.	2019	2012-2021	Pakistan	African-Islamic	Southern Asia	article	cross-sectional	NA	NA	students from Public sector universities	students	no	non-clinical	no	332	large	186	146	0	mixed	NA	NA	15-22	18-30	NA	NA	Daily Spiritual Experience Scale	RS	Emotion, experience, frequency, God relationship	SOC-13(13-91)	3.88	weak	50.50	NA	25.30	49.00	NA	11.20	NA	NA	NA	.300	NA	p < .01	5	6	1	12
73	Zamanian et al.	2020	2012-2021	Iran	African-Islamic	Southern Asia	article	cross-sectional	NA	87.5 (224 of 256)	outpatient women with breast cancer	somatic patients	yes	clinical	cancer	221	middle	221	0	0	women	47.14	9.13	NA	31-60	NA	NA	Turning to Religion (short)	RS/SR	Coping, frequency, individual practice	SOC-13(13-91)	4.45	moderate	57.80	NA	13.47	.49	NA	.22	NA	NA	NA	.120	Pearson	ns	7	3	4	14
74	Zarzycka and Rydz (a)	2014	2012-2021	Poland	Catholic Europe	Eastern Europe	article	cross-sectional	administered	NA	Polish men	population	no	non-clinical	no	304	large	0	304	0	men	NA	NA	NA	NA	NA	mostly Christian	Orthodoxy	R	Belief, compliance	SOC-29(29-203)	NA	moderate	NA	NA	NA	NA	NA	NA	NA	NA	NA	.139	Pearson	NA	6	8	3	17
74	Zarzycka and Rydz (a)	2014	2012-2021	Poland	Catholic Europe	Eastern Europe	article	cross-sectional	administered	NA	Polish men	population	no	non-clinical	no	304	large	0	304	0	men	NA	NA	NA	NA	NA	mostly Christian	External Critique	N-RS	Negative aspects	SOC-29(29-203)	NA	moderate	NA	NA	NA	NA	NA	NA	NA	NA	NA	-.285	Pearson	NA	6	8	3	17
74	Zarzycka and Rydz (a)	2014	2012-2021	Poland	Catholic Europe	Eastern Europe	article	cross-sectional	administered	NA	Polish men	population	no	non-clinical	no	304	large	0	304	0	men	NA	NA	NA	NA	NA	mostly Christian	Relativism	R	Intellect, plurality	SOC-29(29-203)	NA	moderate	NA	NA	NA	NA	NA	NA	NA	NA	NA	-.169	Pearson	NA	6	8	3	17
74	Zarzycka and Rydz (a)	2014	2012-2021	Poland	Catholic Europe	Eastern Europe	article	cross-sectional	administered	NA	Polish men	population	no	non-clinical	no	304	large	0	304	0	men	NA	NA	NA	NA	NA	mostly Christian	Second Naivité	R	God relationship, intellect, quest	SOC-29(29-203)	NA	moderate	NA	NA	NA	NA	NA	NA	NA	NA	NA	.074	Pearson	NA	6	8	3	17
74	Zarzycka and Rydz (a)	2014	2012-2021	Poland	Catholic Europe	Eastern Europe	article	cross-sectional	administered	NA	Polish population	population	no	non-clinical	no	636	large	332	304	0	mixed	41.70	16.79	18-76	31-60	Catholic (97), other (3)	mostly Christian	Orthodoxy	R	Belief, compliance	SOC-29(29-203)	4.47	moderate	NA	NA	NA	NA	NA	NA	.029	-.005	.037	.030	Pearson	NA	6	8	3	17
74	Zarzycka and Rydz (a)	2014	2012-2021	Poland	Catholic Europe	Eastern Europe	article	cross-sectional	administered	NA	Polish population	population	no	non-clinical	no	636	large	332	304	0	mixed	41.70	16.79	18-76	31-60	Catholic (97), other (3)	mostly Christian	External Critique	N-RS	Negative aspects	SOC-29(29-203)	4.47	moderate	NA	NA	NA	NA	NA	NA	NA	NA	NA	-.264	Pearson	NA	6	8	3	17
74	Zarzycka and Rydz (a)	2014	2012-2021	Poland	Catholic Europe	Eastern Europe	article	cross-sectional	administered	NA	Polish population	population	no	non-clinical	no	636	large	332	304	0	mixed	41.70	16.79	18-76	31-60	Catholic (97), other (3)	mostly Christian	Relativism	R	Intellect, plurality	SOC-29(29-203)	4.47	moderate	NA	NA	NA	NA	NA	NA	-.146	-.163	-.132	-.173	Pearson	NA	6	8	3	17
74	Zarzycka and Rydz (a)	2014	2012-2021	Poland	Catholic Europe	Eastern Europe	article	cross-sectional	administered	NA	Polish population	population	no	non-clinical	no	636	large	332	304	0	mixed	41.70	16.79	18-76	31-60	Catholic (97), other (3)	mostly Christian	Second Naivité	R	God relationship, intellect, quest	SOC-29(29-203)	4.47	moderate	NA	NA	NA	NA	NA	NA	.020	.065	.106	.070	Pearson	NA	6	8	3	17
74	Zarzycka and Rydz (a)	2014	2012-2021	Poland	Catholic Europe	Eastern Europe	article	cross-sectional	administered	NA	Polish population	population	no	non-clinical	no	636	large	332	304	0	mixed	41.70	16.79	18-76	31-60	Catholic (97), other (3)	mostly Christian	all positive R measures (3)	R	NA	SOC-29(29-203)	4.47	moderate	NA	NA	NA	NA	NA	NA	-.032	-.034	.004	-.024	Pearson	NA	6	8	3	17
74	Zarzycka and Rydz (a)	2014	2012-2021	Poland	Catholic Europe	Eastern Europe	article	cross-sectional	administered	NA	Polish population	population	no	non-clinical	no	636	large	332	304	0	mixed	41.70	16.79	18-76	31-60	Catholic (97), other (3)	mostly Christian	all intellect measures (3)	R	intellect	SOC-29(29-203)	4.47	moderate	NA	NA	NA	NA	NA	NA	NA	NA	NA	.048	Pearson	NA	6	8	3	17
74	Zarzycka and Rydz (a)	2014	2012-2021	Poland	Catholic Europe	Eastern Europe	article	cross-sectional	administered	NA	Polish young adults	population	no	non-clinical	no	220	middle	115	105	0	mixed	22.02	2.74	NA	18-30	NA	mostly Christian	Orthodoxy	R	Belief, compliance	SOC-29(29-203)	NA	moderate	NA	NA	NA	NA	NA	NA	NA	NA	NA	-.015	Pearson	NA	6	8	3	17
74	Zarzycka and Rydz (a)	2014	2012-2021	Poland	Catholic Europe	Eastern Europe	article	cross-sectional	administered	NA	Polish middle aged people	population	no	non-clinical	no	203	middle	103	100	0	mixed	42.93	5.12	31-50	31-60	NA	mostly Christian	Orthodoxy	R	Belief, compliance	SOC-29(29-203)	NA	moderate	NA	NA	NA	NA	NA	NA	NA	NA	NA	.188	Pearson	NA	6	8	3	17
74	Zarzycka and Rydz (a)	2014	2012-2021	Poland	Catholic Europe	Eastern Europe	article	cross-sectional	administered	NA	Polish old people	population	no	non-clinical	no	213	middle	114	99	0	mixed	60.86	6.23	51-79	> 60	NA	mostly Christian	Orthodoxy	R	Belief, compliance	SOC-29(29-203)	NA	moderate	NA	NA	NA	NA	NA	NA	NA	NA	NA	-.086	Pearson	NA	6	8	3	17
74	Zarzycka and Rydz (a)	2014	2012-2021	Poland	Catholic Europe	Eastern Europe	article	cross-sectional	administered	NA	Polish young adults	population	no	non-clinical	no	220	middle	115	105	0	mixed	22.02	2.74	NA	18-30	NA	mostly Christian	External Critique	N-RS	Negative aspects	SOC-29(29-203)	NA	moderate	NA	NA	NA	NA	NA	NA	NA	NA	NA	-.196	Pearson	NA	6	8	3	17
74	Zarzycka and Rydz (a)	2014	2012-2021	Poland	Catholic Europe	Eastern Europe	article	cross-sectional	administered	NA	Polish young adults	population	no	non-clinical	no	220	middle	115	105	0	mixed	22.02	2.74	NA	18-30	NA	mostly Christian	Relativism	R	Intellect, plurality	SOC-29(29-203)	NA	moderate	NA	NA	NA	NA	NA	NA	NA	NA	NA	-.045	Pearson	NA	6	8	3	17
74	Zarzycka and Rydz (a)	2014	2012-2021	Poland	Catholic Europe	Eastern Europe	article	cross-sectional	administered	NA	Polish middle aged people	population	no	non-clinical	no	203	middle	103	100	0	mixed	42.93	5.12	31-50	31-60	NA	mostly Christian	Relativism	R	Intellect, plurality	SOC-29(29-203)	NA	moderate	NA	NA	NA	NA	NA	NA	NA	NA	NA	-.217	Pearson	NA	6	8	3	17
74	Zarzycka and Rydz (a)	2014	2012-2021	Poland	Catholic Europe	Eastern Europe	article	cross-sectional	administered	NA	Polish old people	population	no	non-clinical	no	213	middle	114	99	0	mixed	60.86	6.23	51-79	> 60	NA	mostly Christian	Relativism	R	Intellect, plurality	SOC-29(29-203)	NA	moderate	NA	NA	NA	NA	NA	NA	NA	NA	NA	-.252	Pearson	NA	6	8	3	17
74	Zarzycka and Rydz (a)	2014	2012-2021	Poland	Catholic Europe	Eastern Europe	article	cross-sectional	administered	NA	Polish young adults	population	no	non-clinical	no	220	middle	115	105	0	mixed	22.02	2.74	NA	18-30	NA	mostly Christian	Second Naivité	R	God relationship, intellect, quest	SOC-29(29-203)	NA	moderate	NA	NA	NA	NA	NA	NA	NA	NA	NA	-.025	Pearson	NA	6	8	3	17
74	Zarzycka and Rydz (a)	2014	2012-2021	Poland	Catholic Europe	Eastern Europe	article	cross-sectional	administered	NA	Polish middle aged people	population	no	non-clinical	no	203	middle	103	100	0	mixed	42.93	5.12	31-50	31-60	NA	mostly Christian	Second Naivité	R	God relationship, intellect, quest	SOC-29(29-203)	NA	moderate	NA	NA	NA	NA	NA	NA	NA	NA	NA	.189	Pearson	NA	6	8	3	17
74	Zarzycka and Rydz (a)	2014	2012-2021	Poland	Catholic Europe	Eastern Europe	article	cross-sectional	administered	NA	Polish old people	population	no	non-clinical	no	213	middle	114	99	0	mixed	60.86	6.23	51-79	> 60	NA	mostly Christian	Second Naivité	R	God relationship, intellect, quest	SOC-29(29-203)	NA	moderate	NA	NA	NA	NA	NA	NA	NA	NA	NA	.045	Pearson	NA	6	8	3	17
74	Zarzycka and Rydz (a)	2014	2012-2021	Poland	Catholic Europe	Eastern Europe	article	cross-sectional	administered	NA	Polish women	population	no	non-clinical	no	332	large	332	0	0	women	NA	NA	NA	NA	NA	mostly Christian	Orthodoxy	R	Belief, compliance	SOC-29(29-203)	NA	moderate	NA	NA	NA	NA	NA	NA	NA	NA	NA	-.081	Pearson	NA	6	8	3	17
74	Zarzycka and Rydz (a)	2014	2012-2021	Poland	Catholic Europe	Eastern Europe	article	cross-sectional	administered	NA	Polish women	population	no	non-clinical	no	332	large	332	0	0	women	NA	NA	NA	NA	NA	mostly Christian	External Critique	N-RS	Negative aspects	SOC-29(29-203)	NA	moderate	NA	NA	NA	NA	NA	NA	NA	NA	NA	-.242	Pearson	NA	6	8	3	17
74	Zarzycka and Rydz (a)	2014	2012-2021	Poland	Catholic Europe	Eastern Europe	article	cross-sectional	administered	NA	Polish women	population	no	non-clinical	no	332	large	332	0	0	women	NA	NA	NA	NA	NA	mostly Christian	Relativism	R	Intellect, plurality	SOC-29(29-203)	NA	moderate	NA	NA	NA	NA	NA	NA	NA	NA	NA	-.176	Pearson	NA	6	8	3	17
74	Zarzycka and Rydz (a)	2014	2012-2021	Poland	Catholic Europe	Eastern Europe	article	cross-sectional	administered	NA	Polish women	population	no	non-clinical	no	332	large	332	0	0	women	NA	NA	NA	NA	NA	mostly Christian	Second Naivité	R	God relationship, intellect, quest	SOC-29(29-203)	NA	moderate	NA	NA	NA	NA	NA	NA	NA	NA	NA	.067	Pearson	NA	6	8	3	17
75	Zarzycka and Rydz (b)	2014	2012-2021	Poland	Catholic Europe	Eastern Europe	article	cross-sectional	administered	NA	Polish men	population	no	non-clinical	no	304	large	0	304	0	men	NA	NA	18-76	31-60	mostly Catholic	mostly Christian	Centrality of Religiosity Scale (5)	RS	Centrality, frequency, individual practice	SOC-29(29-203)	4.57	moderate	NA	NA	NA	3.52	NA	NA	NA	NA	NA	.237	NA	NA	7	8	5	20
75	Zarzycka and Rydz (b)	2014	2012-2021	Poland	Catholic Europe	Eastern Europe	article	cross-sectional	administered	NA	Polish middle aged people	population	no	non-clinical	no	203	middle	103	100	0	mixed	42.93	5.13	31-50	31-60	mostly Catholic	mostly Christian	Centrality of Religiosity Scale (5)	RS	Centrality, frequency, individual practice	SOC-29(29-203)	4.46	moderate	NA	NA	NA	3.69	NA	NA	NA	NA	NA	.274	NA	NA	7	8	5	20
75	Zarzycka and Rydz (b)	2014	2012-2021	Poland	Catholic Europe	Eastern Europe	article	cross-sectional	administered	NA	Polish population	population	no	non-clinical	no	636	large	332	304	0	mixed	41.70	16.79	18-76	31-60	Catholic (97), other (3)	mostly Christian	Centrality of Religiosity Scale (5)	RS	Centrality, frequency, individual practice	SOC-29(29-203)	4.47	moderate	NA	NA	NA	3.66	NA	NA	.111	.127	.237	.184	NA	NA	7	8	5	20
75	Zarzycka and Rydz (b)	2014	2012-2021	Poland	Catholic Europe	Eastern Europe	article	cross-sectional	administered	NA	Polish population	population	no	non-clinical	no	636	large	332	304	0	mixed	41.70	16.79	18-76	31-60	Catholic (97), other (3)	mostly Christian	Intellect	R	Frequency, intellect	SOC-29(29-203)	4.47	moderate	NA	NA	NA	3.66	NA	NA	NA	NA	NA	.146	NA	NA	7	8	5	20
75	Zarzycka and Rydz (b)	2014	2012-2021	Poland	Catholic Europe	Eastern Europe	article	cross-sectional	administered	NA	Polish population	population	no	non-clinical	no	636	large	332	304	0	mixed	41.70	16.79	18-76	31-60	Catholic (97), other (3)	mostly Christian	Ideology	RS/SR	Belief	SOC-29(29-203)	4.47	moderate	NA	NA	NA	3.66	NA	NA	NA	NA	NA	.144	NA	NA	7	8	5	20
75	Zarzycka and Rydz (b)	2014	2012-2021	Poland	Catholic Europe	Eastern Europe	article	cross-sectional	administered	NA	Polish population	population	no	non-clinical	no	636	large	332	304	0	mixed	41.70	16.79	18-76	31-60	Catholic (97), other (3)	mostly Christian	Public Practice	R	Centrality, churchiness, collective practice, organized religion	SOC-29(29-203)	4.47	moderate	NA	NA	NA	3.66	NA	NA	NA	NA	NA	.132	NA	NA	7	8	5	20
75	Zarzycka and Rydz (b)	2014	2012-2021	Poland	Catholic Europe	Eastern Europe	article	cross-sectional	administered	NA	Polish population	population	no	non-clinical	no	636	large	332	304	0	mixed	41.70	16.79	18-76	31-60	Catholic (97), other (3)	mostly Christian	Private Practice	RS	Frequency, individual practice	SOC-29(29-203)	4.47	moderate	NA	NA	NA	3.66	NA	NA	NA	NA	NA	.128	NA	NA	7	8	5	20
75	Zarzycka and Rydz (b)	2014	2012-2021	Poland	Catholic Europe	Eastern Europe	article	cross-sectional	administered	NA	Polish population	population	no	non-clinical	no	636	large	332	304	0	mixed	41.70	16.79	18-76	31-60	Catholic (97), other (3)	mostly Christian	Experience	RS	Emotion, experience, frequency, God concept, God relationship	SOC-29(29-203)	4.47	moderate	NA	NA	NA	3.66	NA	NA	NA	NA	NA	.163	NA	NA	7	8	5	20
75	Zarzycka and Rydz (b)	2014	2012-2021	Poland	Catholic Europe	Eastern Europe	article	cross-sectional	administered	NA	Polish population	population	no	non-clinical	no	636	large	332	304	0	mixed	41.70	16.79	18-76	31-60	Catholic (97), other (3)	mostly Christian	all frequency measures (3)	R, RS, RS	Frequency	SOC-29(29-203)	4.47	moderate	NA	NA	NA	3.66	NA	NA	NA	NA	NA	.146	NA	NA	7	8	5	20
75	Zarzycka and Rydz (b)	2014	2012-2021	Poland	Catholic Europe	Eastern Europe	article	cross-sectional	administered	NA	Polish population	population	no	non-clinical	no	636	large	332	304	0	mixed	41.70	16.79	18-76	31-60	Catholic (97), other (3)	mostly Christian	all RS measures (3)	RS	NA	SOC-29(29-203)	4.47	moderate	NA	NA	NA	3.66	NA	NA	NA	NA	NA	.145	NA	NA	7	8	5	20
75	Zarzycka and Rydz (b)	2014	2012-2021	Poland	Catholic Europe	Eastern Europe	article	cross-sectional	administered	NA	Polish old people	population	no	non-clinical	no	213	middle	114	99	0	mixed	60.86	6.24	51-79	> 60	mostly Catholic	mostly Christian	Centrality of Religiosity Scale (5)	RS	Centrality, frequency, individual practice	SOC-29(29-203)	4.47	moderate	NA	NA	NA	3.95	NA	NA	NA	NA	NA	.166	NA	NA	7	8	5	20
75	Zarzycka and Rydz (b)	2014	2012-2021	Poland	Catholic Europe	Eastern Europe	article	cross-sectional	administered	NA	Polish young people	population	no	non-clinical	no	220	middle	115	105	0	mixed	22.20	2.74	18-30	18-30	mostly Catholic	mostly Christian	Centrality of Religiosity Scale (5)	RS	Centrality, frequency, individual practice	SOC-29(29-203)	4.5	moderate	NA	NA	NA	3.36	NA	NA	NA	NA	NA	.105	NA	NA	7	8	5	20
75	Zarzycka and Rydz (b)	2014	2012-2021	Poland	Catholic Europe	Eastern Europe	article	cross-sectional	administered	NA	Polish women	population	no	non-clinical	no	332	large	332	0	0	women	NA	NA	18-76	31-60	mostly Catholic	mostly Christian	Centrality of Religiosity Scale (5)	RS	Centrality, frequency, individual practice	SOC-29(29-203)	4.38	moderate	NA	NA	NA	3.81	NA	NA	NA	NA	NA	.130	NA	NA	7	8	5	20
76	Zehnder Grob	2015	2012-2021	Switzerland (Germany)	Protestant Europe	Western Europe	dissertation	longitudinal	administered	NA	Swiss youth	students	no	non-clinical	no	750	large	374	373	NA	mixed	14.94	1.02	NA	< 18	Protestant (32.1), Catholic (25.5), Christian, but not specified (9.9), none (9.2), Muslim (8.1), Hindu (3.3), Christian-Orthodox (2.9), Free-Church (2.8), Jewish (2.3), unclear (1.2), other (1.1), NA (0.9)	mostly Christian	Centrality of Religiosity Scale (short)	RS	Centrality, frequency	SOC-13(13-91)	4.55	moderate	NA	NA	NA	2.46	n/a	.90	-.151*	-.107*	.116*	-.064	NA	ns	10	8	6	24
76	Zehnder Grob	2015	2012-2021	Switzerland (Germany)	Protestant Europe	Western Europe	dissertation	longitudinal	administered	NA	Swiss youth	students	no	non-clinical	no	750	large	374	373	NA	mixed	14.94	1.02	NA	< 18	Protestant (32.1), Catholic (25.5), Christian, but not specified (9.9), none (9.2), Muslim (8.1), Hindu (3.3), Christian-Orthodox (2.9), Free-Church (2.8), Jewish (2.3), unclear (1.2), other (1.1), NA (0.9)	mostly Christian	Religious Socialization	R	Family resource, frequency, socialization	SOC-13(13-91)	4.55	moderate	NA	NA	NA	NA	NA	NA	NA	NA	NA	.035	NA	ns	10	8	6	24
76	Zehnder Grob	2015	2012-2021	Switzerland (Germany)	Protestant Europe	Western Europe	dissertation	longitudinal	administered	NA	Swiss youth	students	no	non-clinical	no	750	large	374	373	NA	mixed	14.94	1.02	NA	< 18	Protestant (32.1), Catholic (25.5), Christian, but not specified (9.9), none (9.2), Muslim (8.1), Hindu (3.3), Christian-Orthodox (2.9), Free-Church (2.8), Jewish (2.3), unclear (1.2), other (1.1), NA (0.9)	mostly Christian	God concepts	RS	God concept	SOC-13(13-91)	4.55	moderate	NA	NA	NA	NA	NA	NA	-.055	-.029	.137*	.016	NA	ns	10	8	6	24
76	Zehnder Grob	2015	2012-2021	Switzerland (Germany)	Protestant Europe	Western Europe	dissertation	longitudinal	administered	NA	Swiss youth	students	no	non-clinical	no	750	large	374	373	NA	mixed	14.94	1.02	NA	< 18	Protestant (32.1), Catholic (25.5), Christian, but not specified (9.9), none (9.2), Muslim (8.1), Hindu (3.3), Christian-Orthodox (2.9), Free-Church (2.8), Jewish (2.3), unclear (1.2), other (1.1), NA (0.9)	mostly Christian	Religious Pluralism	R	Compliance, ethics, plurality	SOC-13(13-91)	4.55	moderate	NA	NA	NA	NA	NA	NA	NA	NA	NA	-.050	NA	ns	10	8	6	24
76	Zehnder Grob	2015	2012-2021	Switzerland (Germany)	Protestant Europe	Western Europe	dissertation	longitudinal	administered	NA	Swiss youth	students	no	non-clinical	no	750	large	374	373	NA	mixed	14.94	1.02	NA	< 18	Protestant (32.1), Catholic (25.5), Christian, but not specified (9.9), none (9.2), Muslim (8.1), Hindu (3.3), Christian-Orthodox (2.9), Free-Church (2.8), Jewish (2.3), unclear (1.2), other (1.1), NA (0.9)	mostly Christian	Religious Coping	RS	Coping, God concept, God relationship, higher being, power	SOC-13(13-91)	4.55	moderate	NA	NA	NA	NA	NA	NA	-.138*	-.117*	.071	-.081	NA	p < .05	10	8	6	24
76	Zehnder Grob	2015	2012-2021	Switzerland (Germany)	Protestant Europe	Western Europe	dissertation	longitudinal	administered	NA	Swiss youth	students	no	non-clinical	no	750	large	374	373	NA	mixed	14.94	1.02	NA	< 18	Protestant (32.1), Catholic (25.5), Christian, but not specified (9.9), none (9.2), Muslim (8.1), Hindu (3.3), Christian-Orthodox (2.9), Free-Church (2.8), Jewish (2.3), unclear (1.2), other (1.1), NA (0.9)	mostly Christian	Everyday Relevance of Religion	R	Centrality, compliance, ethics, way of life	SOC-13(13-91)	4.55	moderate	NA	NA	NA	NA	NA	NA	-.135*	-.106*	.042	-.085	NA	ns	10	8	6	24
76	Zehnder Grob	2015	2012-2021	Switzerland (Germany)	Protestant Europe	Western Europe	dissertation	longitudinal	administered	NA	Swiss youth	students	no	non-clinical	no	750	large	374	373	NA	mixed	14.94	1.02	NA	< 18	Protestant (32.1), Catholic (25.5), Christian, but not specified (9.9), none (9.2), Muslim (8.1), Hindu (3.3), Christian-Orthodox (2.9), Free-Church (2.8), Jewish (2.3), unclear (1.2), other (1.1), NA (0.9)	mostly Christian	Religious Identity	R	Affiliation, churchiness, identity, organized religion	SOC-13(13-91)	4.55	moderate	NA	NA	NA	NA	NA	NA	-.042	-.055	.117*	.002	NA	ns	10	8	6	24
76	Zehnder Grob	2015	2012-2021	Switzerland (Germany)	Protestant Europe	Western Europe	dissertation	longitudinal	administered	NA	Swiss youth	students	no	non-clinical	no	750	large	374	373	NA	mixed	14.94	1.02	NA	< 18	Protestant (32.1), Catholic (25.5), Christian, but not specified (9.9), none (9.2), Muslim (8.1), Hindu (3.3), Christian-Orthodox (2.9), Free-Church (2.8), Jewish (2.3), unclear (1.2), other (1.1), NA (0.9)	mostly Christian	all measures (7)	R, RS	NA	SOC-13(13-91)	4.55	moderate	NA	NA	NA	NA	NA	NA	-.105	-.083	.097	-.027	NA	NA	10	8	6	24
76	Zehnder Grob	2015	2012-2021	Switzerland (Germany)	Protestant Europe	Western Europe	dissertation	longitudinal	administered	NA	Swiss youth	students	no	non-clinical	no	750	large	374	373	NA	mixed	14.94	1.02	NA	< 18	Protestant (32.1), Catholic (25.5), Christian, but not specified (9.9), none (9.2), Muslim (8.1), Hindu (3.3), Christian-Orthodox (2.9), Free-Church (2.8), Jewish (2.3), unclear (1.2), other (1.1), NA (0.9)	mostly Christian	all R measures (4)	R	NA	SOC-13(13-91)	4.55	moderate	NA	NA	NA	NA	NA	NA	NA	NA	NA	-.024	NA	NA	10	8	6	24
76	Zehnder Grob	2015	2012-2021	Switzerland (Germany)	Protestant Europe	Western Europe	dissertation	longitudinal	administered	NA	Swiss youth	students	no	non-clinical	no	750	large	374	373	NA	mixed	14.94	1.02	NA	< 18	Protestant (32.1), Catholic (25.5), Christian, but not specified (9.9), none (9.2), Muslim (8.1), Hindu (3.3), Christian-Orthodox (2.9), Free-Church (2.8), Jewish (2.3), unclear (1.2), other (1.1), NA (0.9)	mostly Christian	all RS measures (3)	R/S	NA	SOC-13(13-91)	4.55	moderate	NA	NA	NA	NA	NA	NA	NA	NA	NA	-.032	NA	NA	10	8	6	24
76	Zehnder Grob	2015	2012-2021	Switzerland (Germany)	Protestant Europe	Western Europe	dissertation	longitudinal	administered	NA	Swiss youth	students	no	non-clinical	no	750	large	374	373	NA	mixed	14.94	1.02	NA	< 18	Protestant (32.1), Catholic (25.5), Christian, but not specified (9.9), none (9.2), Muslim (8.1), Hindu (3.3), Christian-Orthodox (2.9), Free-Church (2.8), Jewish (2.3), unclear (1.2), other (1.1), NA (0.9)	mostly Christian	all centrality measures (2)	RS, R	Centrality	SOC-13(13-91)	4.55	moderate	NA	NA	NA	NA	NA	NA	NA	NA	NA	-.075	NA	NA	10	8	6	24
76	Zehnder Grob	2015	2012-2021	Switzerland (Germany)	Protestant Europe	Western Europe	dissertation	longitudinal	administered	NA	Swiss youth	students	no	non-clinical	no	750	large	374	373	NA	mixed	14.94	1.02	NA	< 18	Protestant (32.1), Catholic (25.5), Christian, but not specified (9.9), none (9.2), Muslim (8.1), Hindu (3.3), Christian-Orthodox (2.9), Free-Church (2.8), Jewish (2.3), unclear (1.2), other (1.1), NA (0.9)	mostly Christian	all frequency measures (2)	RS, R	Frequency	SOC-13(13-91)	4.55	moderate	NA	NA	NA	NA	NA	NA	NA	NA	NA	-.015	NA	NA	10	8	6	24
76	Zehnder Grob	2015	2012-2021	Switzerland (Germany)	Protestant Europe	Western Europe	dissertation	longitudinal	administered	NA	Swiss youth	students	no	non-clinical	no	750	large	374	373	NA	mixed	14.94	1.02	NA	< 18	Protestant (32.1), Catholic (25.5), Christian, but not specified (9.9), none (9.2), Muslim (8.1), Hindu (3.3), Christian-Orthodox (2.9), Free-Church (2.8), Jewish (2.3), unclear (1.2), other (1.1), NA (0.9)	mostly Christian	all God concept measures (2)	RS, RS	God concept	SOC-13(13-91)	4.55	moderate	NA	NA	NA	NA	NA	NA	NA	NA	NA	-.033	NA	NA	10	8	6	24
76	Zehnder Grob	2015	2012-2021	Switzerland (Germany)	Protestant Europe	Western Europe	dissertation	longitudinal	administered	NA	Swiss youth	students	no	non-clinical	no	750	large	374	373	NA	mixed	14.94	1.02	NA	< 18	Protestant (32.1), Catholic (25.5), Christian, but not specified (9.9), none (9.2), Muslim (8.1), Hindu (3.3), Christian-Orthodox (2.9), Free-Church (2.8), Jewish (2.3), unclear (1.2), other (1.1), NA (0.9)	mostly Christian	all compliance / ethics measures (2)	R, R	Compliance, ethics	SOC-13(13-91)	4.55	moderate	NA	NA	NA	NA	NA	NA	NA	NA	NA	-.068	NA	NA	10	8	6	24
77	Zerach	2013	2012-2021	Israel	West & South Asia	Western Asia	article	cross-sectional	in-person, mail	NA	child-care workers	specific profession	no	non-clinical	no	221	middle	110	111	0	mixed	NA	NA	NA	18-30	Jewish (100)	Jewish	Daily Spiritual Experiences	RS	Emotion, experience, frequency, God relationship	SOC-29(29-203)	NA	moderate	NA	NA	NA	NA	NA	NA	NA	NA	NA	.170	NA	p < .05	8	8	2	18
78	Zerach and Levin	2018	2012-2021	Israel	West & South Asia	Western Asia	article	cross-sectional	administered	71 (192 of 270)	Jewish male volunteers	population	no	non-clinical	no	192	middle	0	192	0	men	39.94	NA	NA	31-60	Jewish (100)	Jewish	Spiritual Connection	S	Self-transcendence, workplace	SOC-13(13-91)	6.02	strong	78.25	NA	6.09	NA	NA	NA	NA	NA	NA	.170	Pearson	NA	9	7	5	21
79	Zarzycka and Rydz (a, b)	2014	2012-2021	Poland	Catholic Europe	Eastern Europe	article	cross-sectional	administered	NA	Polish men	population	no	non-clinical	no	304	large	0	304	0	men	NA	NA	NA	NA	NA	mostly Christian	all positive measures (8)	R, RS	NA	SOC-29(29-203)	NA	moderate	NA	NA	NA	NA	NA	NA	NA	NA	NA	.071	Pearson	NA	6.5	8	4	18.5
79	Zarzycka and Rydz (a, b)	2014	2012-2021	Poland	Catholic Europe	Eastern Europe	article	cross-sectional	administered	NA	Polish population	population	no	non-clinical	no	636	large	332	304	0	mixed	41.70	16.79	18-76	31-60	Catholic (97), other (3)	mostly Christian	all positive measures (8)	R, RS	NA	SOC-29(29-203)	4.47	moderate	NA	NA	NA	NA	NA	NA	.039	.047	.122	.081	Pearson	NA	6.5	8	4	18.5
79	Zarzycka and Rydz (a, b)	2014	2012-2021	Poland	Catholic Europe	Eastern Europe	article	cross-sectional	administered	NA	Polish population	population	no	non-clinical	no	636	large	332	304	0	mixed	41.70	16.79	18-76	31-60	Catholic (97), other (3)	mostly Christian	all God relationship measures (2)	R, RS	God relationship	SOC-29(29-203)	4.47	moderate	NA	NA	NA	NA	NA	NA	NA	NA	NA	.117	Pearson	NA	6.5	8	4	18.5
79	Zarzycka and Rydz (a, b)	2014	2012-2021	Poland	Catholic Europe	Eastern Europe	article	cross-sectional	administered	NA	Polish population	population	no	non-clinical	no	636	large	332	304	0	mixed	41.70	16.79	18-76	31-60	Catholic (97), other (3)	mostly Christian	all belief measures (2)	R, RS/SR	belief	SOC-29(29-203)	4.47	moderate	NA	NA	NA	NA	NA	NA	NA	NA	NA	.087	Pearson	NA	6.5	8	4	18.5
79	Zarzycka and Rydz (a, b)	2014	2012-2021	Poland	Catholic Europe	Eastern Europe	article	cross-sectional	administered	NA	Polish population	population	no	non-clinical	no	636	large	332	304	0	mixed	41.70	16.79	18-76	31-60	Catholic (97), other (3)	mostly Christian	all positive R measures (5)	R	NA	SOC-29(29-203)	4.47	moderate	NA	NA	NA	NA	NA	NA	NA	NA	NA	.085	Pearson	NA	6.5	8	4	18.5
79	Zarzycka and Rydz (a, b)	2014	2012-2021	Poland	Catholic Europe	Eastern Europe	article	cross-sectional	administered	NA	Polish young adults	population	no	non-clinical	no	220	middle	115	105	0	mixed	22.02	2.74	NA	18-30	NA	mostly Christian	all positive measures (8)	R, RS	NA	SOC-29(29-203)	NA	moderate	NA	NA	NA	NA	NA	NA	NA	NA	NA	.005	Pearson	NA	6.5	8	4	18.5
79	Zarzycka and Rydz (a, b)	2014	2012-2021	Poland	Catholic Europe	Eastern Europe	article	cross-sectional	administered	NA	Polish middle aged people	population	no	non-clinical	no	203	middle	103	100	0	mixed	42.93	5.12	31-50	31-60	NA	mostly Christian	all positive measures (8)	R, RS	NA	SOC-29(29-203)	NA	moderate	NA	NA	NA	NA	NA	NA	NA	NA	NA	.110	Pearson	NA	6.5	8	4	18.5
79	Zarzycka and Rydz (a, b)	2014	2012-2021	Poland	Catholic Europe	Eastern Europe	article	cross-sectional	administered	NA	Polish old people	population	no	non-clinical	no	213	middle	114	99	0	mixed	60.86	6.23	51-79	> 60	NA	mostly Christian	all positive measures (8)	R, RS	NA	SOC-29(29-203)	NA	moderate	NA	NA	NA	NA	NA	NA	NA	NA	NA	-.033	Pearson	NA	6.5	8	4	18.5
79	Zarzycka and Rydz (a, b)	2014	2012-2021	Poland	Catholic Europe	Eastern Europe	article	cross-sectional	administered	NA	Polish women	population	no	non-clinical	no	332	large	332	0	0	women	NA	NA	NA	NA	NA	mostly Christian	all positive measures (8)	R, RS	NA	SOC-29(29-203)	NA	moderate	NA	NA	NA	NA	NA	NA	NA	NA	NA	-.015	Pearson	NA	6.5	8	4	18.5
80	Arya & Davidson	2015	2012-2023	India	African-Islamic	Southern Asia	article	cross-sectional	in-person, administered	NA	trauma victims	specific group	yes	non-clinical	no	100	middle	NA	NA	NA	NA	NA	NA	30-50	31-60	NA	NA	Spiritual Change	RS/SR	Belief, development, understanding	SOC-29(29-203)	4.64	moderate	134.58	NA	18.59	8.64	NA	1.82	.339**	.201*	.210*	.334	Pearson	p < .01	4	4	2	10
81	Dyer	2022	2012-2023	USA	English speaking	Northern America	article	cross-sectional	online	NA	students less than 30 years old	students	no	non-clinical	no	20991	large	13234	7757	NA	mixed	22.50	3.30	18-30	18-30	Catholic (20.3), other religious beliefs (19.5), Protestant (16.9), Christian (14.9), Non-religious (14.8), Atheist/Agnostic (13.6)	heterogenous	Religiosity	R	Affiliation	NA	NA	NA	NA	NA	NA	NA	NA	NA	NA	NA	NA	.020	NA	NA	9	4	2	15
82	Ebrahimi Meymand et al.	2021	2012-2023	Iran	African-Islamic	Southern Asia	article	cross-sectional	NA	NA	patients with multiple sclerosis	somatic patients	no	clinical	multiple sclerosis	156	middle	126	30	NA	mostly women	35.27	18.90	19-68	31-60	NA	mostly Muslim	Critical Existential Thinking	S	individual practice, intellect	SOC-29(29-203)	NA	NA	NA	NA	NA	NA	NA	NA	-.136	.091	.041	-.001	Pearson	ns	4	8	4	16
82	Ebrahimi Meymand et al.	2021	2012-2023	Iran	African-Islamic	Southern Asia	article	cross-sectional	NA	NA	patients with multiple sclerosis	somatic patients	no	clinical	multiple sclerosis	156	middle	126	30	NA	mostly women	35.27	18.90	19-68	31-60	NA	mostly Muslim	Personal Meaning Production	S	meaning, way of life	SOC-29(29-203)	NA	NA	NA	NA	NA	NA	NA	NA	-.043	.167*	.270**	.131	Pearson	NA	4	8	4	16
82	Ebrahimi Meymand et al.	2021	2012-2023	Iran	African-Islamic	Southern Asia	article	cross-sectional	NA	NA	patients with multiple sclerosis	somatic patients	no	clinical	multiple sclerosis	156	middle	126	30	NA	mostly women	35.27	18.90	19-68	31-60	NA	mostly Muslim	Transcendental Awareness	S	awareness, extraordinary perception, self	SOC-29(29-203)	NA	NA	NA	NA	NA	NA	NA	NA	.078	.184*	.318**	.193	Pearson	NA	4	8	4	16
82	Ebrahimi Meymand et al.	2021	2012-2023	Iran	African-Islamic	Southern Asia	article	cross-sectional	NA	NA	patients with multiple sclerosis	somatic patients	no	clinical	multiple sclerosis	156	middle	126	30	NA	mostly women	35.27	18.90	19-68	31-60	NA	mostly Muslim	Conscious State Expansion	S	awareness, control, individual practice	SOC-29(29-203)	NA	NA	NA	NA	NA	NA	NA	NA	.006	-.063	.042	-.005	Pearson	ns	4	8	4	16
82	Ebrahimi Meymand et al.	2021	2012-2023	Iran	African-Islamic	Southern Asia	article	cross-sectional	NA	NA	patients with multiple sclerosis	somatic patients	no	clinical	multiple sclerosis	156	middle	126	30	NA	mostly women	35.27	18.90	19-68	31-60	NA	mostly Muslim	Spiritual Intelligence Self-Report Inventory (all 4 measures)	S	awareness, intellect, meaning	SOC-29(29-203)	NA	NA	NA	NA	NA	NA	NA	NA	-.024	.095	.168	.080	Pearson	NA	4	8	4	16
83	Farhadi et al.	2022	2012-2023	Iran	African-Islamic	Southern Asia	article	cross-sectional	in-person, administered	NA	mothers with diabled children in rehabilitation centers	specific group	no	non-clinical	no	260	middle	260	0	NA	women	35.83	7.41	NA	31-60	NA	mostly Muslim	Spiritual Change	RS/SR	Belief, development, understanding	SOC-29(29-203)	4.01	weak	116.36	47-181	22.56	6.56	0-10	2.53	.279**	.280**	.327**	.295	Pearson	p < .01	6	5	4	15
84	Nahlén & Saboonchi	2010	2000-2011	Sweden	Protestant Europe	Northern Europe	article	cross-sectional	administered	65.7 (94 of 143)	patients living with chronic heart failure	somatic patients	no	clinical	chronic heart failure	80	small	22	58	NA	mostly men	72.10	10.50	39-90	> 60	NA	NA	Turning to Religion (short)	RS/SR	Coping, frequency, individual practice	SOC-13(13-91)	NA	NA	NA	NA	NA	NA	NA	NA	-.240	-.100	-.120	-.190	Pearson	ns	8	5	1	14
85	Nolvi et al.	2022	2012-2023	Sweden	Protestant Europe	Northern Europe	article	cross-sectional	postal	74.6 (97 of 130)	ambulant persons with verified late effects of polio	somatic patients	no	clinical	late effects of polio	93	small	48	45	NA	mixed	74.00	8.00	41-91	> 60	NA	NA	Turning to Religion (short)	RS/SR	Coping, frequency, individual practice	SOC-13(13-91)	5.52	strong	71.80	26-90	14.50	3.30	2-8	2.00	NA	NA	NA	-.160	Spearman	ns	6	4	3	13
86	Skalski-Bednarz et al.	2022	2012-2023	diverse (Germany)	NA	NA	article	cross-sectional	administered	NA	refugees in Germany	refugees	no	non-clinical	no	600	large	175	425	NA	mostly men	27.66	8.24	NA	18-30	Muslim (71.3), Christian (21), non-religious (5.3), Jeside (2.2), Adventist (0.2)	mostly Muslim	Negative Religious Coping	N-R	Negative aspects	SOC-13(13-91)	4.38	moderate	56.94	NA	NA	1.75	NA	.80	NA	NA	NA	-.470	Pearson	p < .001	9	8	5	22
86	Skalski-Bednarz et al.	2022	2012-2023	diverse (Germany)	NA	NA	article	cross-sectional	administered	NA	refugees in Germany	refugees	no	non-clinical	no	600	large	175	425	NA	mostly men	27.66	8.24	NA	18-30	Muslim (71.3), Christian (21), non-religious (5.3), Jeside (2.2), Adventist (0.2)	mostly Muslim	Positive Religious Coping	R	Coping, effort, God concept, God relationship, individual practice	SOC-13(13-91)	4.38	moderate	56.94	NA	NA	2.73	NA	.76	NA	NA	NA	-.060	Pearson	ns	9	8	5	22
87	Skowroński & Talik	2021	2012-2023	Poland	Catholic Europe	Eastern Europe	article	cross-sectional	administered	NA	men imprisoned in penitentiary institutions	specific group	no	non-clinical	no	390	large	0	390	NA	men	35.19	9.65	19-68	31-60	NA	NA	Intensity of Religious Attitude Scale	NA	NA	SOC-29(29-203)	4.07	weak	118.90	34-184	21.96	89	20-140	24.48	NA	NA	NA	.244	Pearson	p < .01	6	6	3	15
88	Torinomi et al.	2022	2012-2023	Germany	Protestant Europe	Western Europe	article	cross-sectional	online	7.26 (1973 of 27162)	German university students	students	no	non-clinical	no	1973	large	1311	627	35	mixed	NA	NA	NA	18-30	NA	NA	Turning to Religion (short)	RS/SR	Coping, frequency, individual practice	SOC-13(13-91)	4.13	weak	53.65	NA	12.48	1.56	NA	.84	NA	NA	NA	-.006	Pearson	NA	8	6	3	17
89	Wenzl et al.	2021	2012-2023	Sweden (Austria)	Protestant Europe	Northern Europe	article	cross-sectional	online	NA	Swedish students	students	no	non-clinical	no	1011	large	747	252	12	mostly women	NA	NA	18-40	18-30	Christian (62.8), non-religious (16.4), Muslim (7.0), Jewish (1.3), Buddhist (1.3), other (1.0), Hindu (0.2),	heterogenous	General Religiosity	RS	Emotion, God concept, God relationship	SOC-13(13-91)	NA	NA	NA	NA	NA	20.96	NA	14.19	NA	NA	NA	.060	Pearson	ns	8	8	2	18
89	Wenzl et al.	2021	2012-2023	Sweden (Austria)	Protestant Europe	Northern Europe	article	cross-sectional	online	NA	Swedish students	students	no	non-clinical	no	1011	large	747	252	12	mostly women	NA	NA	18-40	18-30	Christian (62.8), non-religious (16.4), Muslim (7.0), Jewish (1.3), Buddhist (1.3), other (1.0), Hindu (0.2),	heterogenous	Connectedness	S	Afterlife, belief, experience, mysticism	SOC-13(13-91)	NA	NA	NA	NA	NA	22.36	NA	8.99	NA	NA	NA	.000	Pearson	ns	8	8	2	18
89	Wenzl et al.	2021	2012-2023	Sweden (Austria)	Protestant Europe	Northern Europe	article	cross-sectional	online	NA	Swedish students	students	no	non-clinical	no	1011	large	747	252	12	mostly women	NA	NA	18-40	18-30	Christian (62.8), non-religious (16.4), Muslim (7.0), Jewish (1.3), Buddhist (1.3), other (1.0), Hindu (0.2),	heterogenous	all measures (2)	RS, S	NA	SOC-13(13-91)	NA	NA	NA	NA	NA	NA	NA	NA	NA	NA	NA	.030	Pearson	ns	8	8	2	18
90	Diaconescu et al.	2021	2012-2023	Romania	Orthodox Europe	Eastern Europe	article	cross-sectional	online	NA	Medical students	students	no	non-clinical	no	1243	large	1243	0	NA	women	21.53	2.01	NA	18-30	NA	NA	Turning to Religion (short)	RS/SR	Coping, frequency, individual practice	SOC-13(13-91)	3.78	weak	49.13	NA	9.74	4.55	NA	1.97	NA	NA	NA	-.001	Pearson	ns	8	5	4	17
	Senka	1995	1988-1999	Slovakia	Catholic Europe	Eastern Europe	article	cross-sectional	NA	NA	patients with chronic kidney insufficiency treated with dialysis	somatic patients	yes	clinical	kidney insufficiency	40	small	28	12	0	mixed	50.12	NA	NA	31-60	NA	NA	Seeking Spiritual Support	R	Churchiness, collective practice, coping, family resource, frequency, organized religion	NA	NA	NA	NA	NA	NA	NA	NA	NA	-.080	-.110	.090	-.050	NA	ns	1	2	2	5
	von Humboldt et al.	2015	2012-2021	Angola, Brazil, England, Portugal (Portugal)	Diverse	Diverse	article	cross-sectional	telephone, in-person	NA	older adults of four different nationalities	population	no	non-clinical	no	550	large	NA	NA	NA	mixed	NA	NA	NA	> 60	NA	NA	Self-Reported Spirituality	S	Centrality, identity, way of life	SOC-29(29-203)	NA	NA	NA	NA	NA	NA	NA	NA	NA	NA	NA	.430	Pearson	p < .05	7	0	2	9
	Nanín	2001	2000-2011	USA	English speaking	Northern America	dissertation	cross-sectional	administered	NA	participants who attented classes at a HIV Training Institute	somatic patients	yes	clinical	HIV	150	middle	107	43	n/a	mixed	35.64	9.23	NA	31-60	Christian (48), Jewisch and other (30), none (22)	heterogenous	Level of Religiosity	R	Centrality	SOC-29(29-203)	4.99	moderate	144.84	88-193	22.73	3.95	NA	1.92	NA	NA	NA	.310	NA	p < .01	6	0	3	9
	Cassel and Suedfeld	2006	2000-2011	Canada	English speaking	Northern America	article	cross-sectional	administered	NA	Holocaust survivors	population	yes	non-clinical	no	45	small	28	17	0	mixed	NA	NA	NA	> 60	mostly Jewish	mostly Jewish	Religious Observance	R	Compliance, identity	SOC-13(13-65)	5.17	strong	NA	NA	NA	3.24	NA	.51	-.160	.060	.410*	.160	NA	p < .01	4	0	4	8
	Kimhi et al.	2019	2012-2021	Israel	West & South Asia	Western Asia	article	cross-sectional	online	NA	Jewish Israeli adults	population	no	non-clinical	no	1022	large	493	529	0	mixed	43.56	16.09	18-91	31-60	Jewish (100)	Jewish	Level of Religiosity	R	Compliance	SOC-13(13-91)	NA	NA	NA	NA	NA	1.83	1-4	.92	NA	NA	NA	-.009	NA	NA	9	0	1	10
	Marciano et al.	2019	2012-2021	Israel	West & South Asia	Western Asia	article	cross-sectional	online	NA	Israeli Jews	population	no	non-clinical	no	1100	large	550	550	0	mixed	NA	NA	18-70	31-60	Jewish (100)	Jewish	Religiosity	R	Centrality, compliance, way of life	SOC-13(13-91)	4.03	weak	NA	NA	NA	1.84	NA	.89	NA	NA	NA	.002	Pearson	ns	5	0	0	5
	Marciano et al.	2019	2012-2021	Israel	West & South Asia	Western Asia	article	cross-sectional	online	NA	Israeli Arabs	population	no	non-clinical	no	350	large	175	175	0	mixed	NA	NA	18-70	31-60	mostly Muslim	mostly Muslim	Religiosity	R	Centrality, compliance, way of life	SOC-13(13-91)	4.23	weak	NA	NA	NA	2.01	NA	.79	NA	NA	NA	.021	Pearson	ns	5	0	0	5
	Marciano et al.	2019	2012-2021	Israel	West & South Asia	Western Asia	article	cross-sectional	online	NA	Israeli Jews and Arabs	population	no	non-clinical	no	1450	large	725	725	0	mixed	NA	NA	18-70	31-60	Jewish (75.9), Muslim	mostly Jewish	Religiosity	R	Centrality, compliance, way of life	SOC-13(13-91)	NA	moderate	NA	NA	NA	NA	NA	NA	NA	NA	NA	.011	Pearson	NA	5	0	0	5
	Cohen	1997	1988-1999	Israel	West & South Asia	Western Asia	article	cross-sectional	in-person	NA	Israeli women	population	no	non-clinical	no	74	small	74	0	0	women	35.00	NA	NA	31-60	NA	NA	Religiosity	R	Centrality	NA	NA	NA	NA	NA	NA	NA	NA	NA	NA	NA	NA	.130	Pearson	ns	2	0	3	5
[truncated: 2 more columns]
