# Supplementary material for: Sense of coherence and religion/spirituality: A systematic review and meta-analysis based on a methodical classification of instruments measuring religion/spirituality
Source: PLoS One. 2023 Aug 3;18(8):e0289203. doi: 10.1371/journal.pone.0289203 (PMC10399782; doi:10.1371/journal.pone.0289203)
Supplement: S6 Table — An exemplary Excel table containing only the study data of the subgroup “Negative R/S measures” relevant for the meta-analysis with our R code. (XLSX) [file pone.0289203.s010.xlsx]

## Sheet: Tabelle1
ID	authors	year	n	ES	r
7	Bradbury et al.	2009	130	1	-.310
9	Büssing et al.	2013	425	1	-.483
10	Büssing et al.	2016	3824	1	-.339
17	Diržytė et al.	2003	132	1	-.426
25	Gavulic	2018	460	2	-.524
37	Khanjani et al.	2012	115	1	-.310
40	Kohls et al.	2008	711	1	-.290
58	Rohani et al.	2010	298	1	-.370
74	Zarzycka and Rydz (a)	2014	636	1	-.264
86	Skalski-Bednarz et al.	2022	600	1	-.470
